# Supplementary material for: Correction: Identification of Modulators of the Nuclear Receptor Peroxisome Proliferator-Activated Receptor α (PPARα) in a Mouse Liver Gene Expression Compendium
Source: PLoS One. 2015 Apr 7;10(4):e0124224. doi: 10.1371/journal.pone.0124224 (PMC4388858; doi:10.1371/journal.pone.0124224)
Supplement: S2 File — Contains 1) list of probesets and genes in the PPARα signature; and 2) description of biosets that activate or suppress PPARα discussed in this study. (XLSX) [file pone.0124224.s002.xlsx]

## Sheet: PPARa signature
Symbol	EntrezGene ID	Description	Imported ID	Fold Change	Rank
Ap3s1	11777	adaptor-related protein complex 3, sigma 1 subunit	1422593_at	1.6252	124
Arl4a	11861	ADP-ribosylation factor-like 4A	1425411_at	3.2284	19
Phb2	12034	prohibitin 2	1416202_at	1.629	123
Phb2	12034	prohibitin 2	1438938_x_at	1.5421	136
Zfp36l2	12193	zinc finger protein 36, C3H type-like 2	1437626_at	1.8094	88
Anxa2	12306	annexin A2	1437692_x_at	4.2892	10
Chkb	12651	choline kinase beta	1448448_a_at	3.1818	20
Dab1	13131	disabled 1	1435577_at	3.5627	14
Dag1	13138	dystroglycan 1	1423872_a_at	1.5313	139
Dnase2a	13423	deoxyribonuclease II alpha	1448986_x_at	3.4661	15
Eps8	13860	epidermal growth factor receptor pathway substrate 8	1425733_a_at	4.7178	8
Khdrbs3	13992	KH domain containing, RNA binding, signal transduction associated 3	1453317_a_at	1.9459	65
Fbp2	14120	fructose bisphosphatase 2	1449088_at	25.4558	2
Fcgrt	14132	Fc receptor, IgG, alpha chain transporter	1416978_at	1.6222	125
G0s2	14373	G0/G1 switch gene 2	1448700_at	4.1448	11
Gpd1	14555	glycerol-3-phosphate dehydrogenase 1 (soluble)	1416204_at	1.7557	98
Gpd1	14555	glycerol-3-phosphate dehydrogenase 1 (soluble)	1448249_at	1.542	137
Gtf2h1	14884	general transcription factor II H, polypeptide 1	1453169_a_at	1.9833	61
Hif1a	15251	hypoxia inducible factor 1, alpha subunit	1416035_at	1.5375	138
Hsd17b7	15490	hydroxysteroid (17-beta) dehydrogenase 7	1417871_at	1.898	70
Lpl	16956	lipoprotein lipase	1431056_a_at	9.4513	4
Mtm1	17772	X-linked myotubular myopathy gene 1	1416934_at	1.9536	63
Nr1i2	18171	nuclear receptor subfamily 1, group I, member 2	1425723_at	1.6464	117
Nxph1	18231	neurexophilin 1	1459921_at	4.8608	7
Odc1	18263	ornithine decarboxylase, structural 1	1437711_x_at	1.774	95
Pde9a	18585	phosphodiesterase 9A	1449403_at	-3.90052	13
Pex16	18633	peroxisomal biogenesis factor 16	1425021_a_at	1.6034	127
Phb	18673	prohibitin	1448563_at	1.6319	121
Pex5	19305	peroxisomal biogenesis factor 5	1426770_at	1.5105	146
Rad51l3	19364	RAD51-like 3 (S. cerevisiae)	1425944_a_at	1.8188	86
Sorbs1	20411	sorbin and SH3 domain containing 1	1425826_a_at	2.0937	50
Slc16a7	20503	solute carrier family 16 (monocarboxylic acid transporters), member 7	1448502_at	1.7222	103
Snrk	20623	SNF related kinase	1448864_at	2.0457	52
Soat1	20652	sterol O-acyltransferase 1	1448068_at	6.329	5
Strbp	20744	spermatid perinuclear RNA binding protein	1452061_s_at	1.5288	141
Slk	20874	STE20-like kinase	1449336_a_at	2.2793	36
Slk	20874	STE20-like kinase	1425977_a_at	1.6809	111
Tgoln1	22134	trans-golgi network protein	1423309_at	1.5608	132
Uck1	22245	uridine-cytidine kinase 1	1424399_at	2.4243	31
Bace1	23821	beta-site APP cleaving enzyme 1	1421825_at	2.8976	22
Bace1	23821	beta-site APP cleaving enzyme 1	1455826_a_at	1.7163	104
Decr2	26378	2-4-dienoyl-Coenzyme A reductase 2, peroxisomal	1423495_at	2.6936	27
Slc27a4	26569	solute carrier family 27 (fatty acid transporter), member 4	1424441_at	2.7783	24
Ppp2r5c	26931	protein phosphatase 2, regulatory subunit B (B56), gamma isoform	1427003_at	1.5801	129
Pdk4	27273	pyruvate dehydrogenase kinase, isoenzyme 4	1417273_at	43.0079	1
Ptdss2	27388	phosphatidylserine synthase 2	1434587_x_at	2.2721	37
Hip1r	29816	huntingtin interacting protein 1 related	1425553_s_at	2.4383	30
Coq5	52064	coenzyme Q5 homolog, methyltransferase (yeast)	1417265_s_at	1.6958	108
Klhl7	52323	kelch-like 7 (Drosophila)	1428091_at	1.6686	113
Ppp2r2d	52432	protein phosphatase 2, regulatory subunit B, delta isoform	1420033_s_at	2.3897	33
Slc52a2	52710	solute carrier protein 52, member 2	1454870_x_at	3.2875	18
Slc52a2	52710	solute carrier protein 52, member 2	1437381_x_at	2.0413	53
Nap1l1	53605	nucleosome assembly protein 1-like 1	1420476_a_at	1.881	74
Nap1l1	53605	nucleosome assembly protein 1-like 1	1420479_a_at	1.7463	100
Atxn10	54138	ataxin 10	1422576_at	1.8293	83
Pex14	56273	peroxisomal biogenesis factor 14	1419053_at	1.7029	106
Arl2	56327	ADP-ribosylation factor-like 2	1422549_at	1.8256	84
Amotl2	56332	angiomotin-like 2	1452387_a_at	2.104	49
Hsd17b12	56348	hydroxysteroid (17-beta) dehydrogenase 12	1450010_at	2.1972	41
Hsd17b12	56348	hydroxysteroid (17-beta) dehydrogenase 12	1450011_at	2.0644	51
Mtch2	56428	mitochondrial carrier homolog 2 (C. elegans)	1448654_at	1.7696	96
Dnaja2	56445	DnaJ (Hsp40) homolog, subfamily A, member 2	1417183_at	1.5013	147
Pex3	56535	peroxisomal biogenesis factor 3	1454044_a_at	1.6693	112
Rabgef1	56715	RAB guanine nucleotide exchange factor (GEF) 1	1419068_at	1.7848	94
Rabgef1	56715	RAB guanine nucleotide exchange factor (GEF) 1	1419067_a_at	1.6561	115
Mtor	56717	mechanistic target of rapamycin (serine/threonine kinase)	1417592_at	1.7866	93
Hacl1	56794	2-hydroxyacyl-CoA lyase 1	1449047_at	1.8514	80
Ptplad1	57874	protein tyrosine phosphatase-like A domain containing 1	1452427_s_at	2.1659	44
Abhd6	66082	abhydrolase domain containing 6	1419103_a_at	3.9579	12
2410001C21Rik	66404	RIKEN cDNA 2410001C21 gene	1424564_at	1.8199	85
Fam136a	66488	family with sequence similarity 136, member A	1417075_at	1.5796	130
Pnpla2	66853	patatin-like phospholipase domain containing 2	1428143_a_at	3.3074	17
Pcyox1	66881	prenylcysteine oxidase 1	1423394_at	1.6635	114
Mtap	66902	methylthioadenosine phosphorylase	1424426_at	1.9386	66
Mtap	66902	methylthioadenosine phosphorylase	1451346_at	1.8795	76
Yaf2	67057	YY1 associated factor 2	1423399_a_at	1.8168	87
Yaf2	67057	YY1 associated factor 2	1429839_a_at	1.6554	116
D16Ertd472e	67102	DNA segment, Chr 16, ERATO Doi 472, expressed	1424724_a_at	3.1168	21
D16Ertd472e	67102	DNA segment, Chr 16, ERATO Doi 472, expressed	1429897_a_at	2.2445	39
D16Ertd472e	67102	DNA segment, Chr 16, ERATO Doi 472, expressed	1451466_at	1.9841	60
Bfar	67118	bifunctional apoptosis regulator	1426490_at	1.7889	92
Arl8b	67166	ADP-ribosylation factor-like 8B	1428137_at	2.0202	56
Arl8b	67166	ADP-ribosylation factor-like 8B	1428138_s_at	1.8948	72
Rffl	67338	ring finger and FYVE like domain containing protein	1431748_a_at	1.6398	119
Bag4	67384	BCL2-associated athanogene 4	1449186_at	1.5291	140
Pkp2	67451	plakophilin 2	1429183_at	1.8651	77
Pkp2	67451	plakophilin 2	1449799_s_at	1.7935	91
Slc25a46	67453	solute carrier family 25, member 46	1418134_at	1.5284	142
Slc25a46	67453	solute carrier family 25, member 46	1448970_at	1.511	145
Mmd	67468	monocyte to macrophage differentiation-associated	1423488_at	1.9856	59
Atg12	67526	autophagy related 12	1451746_a_at	2.4072	32
Stx17	67727	syntaxin 17	1427925_at	1.9235	68
Fam195a	68241	family with sequence similarity 195, member A	1417212_at	2.467	28
1190002N15Rik	68861	RIKEN cDNA 1190002N15 gene	1433582_at	1.8035	90
1190002N15Rik	68861	RIKEN cDNA 1190002N15 gene	1433581_at	1.7292	102
Afg3l2	69597	AFG3(ATPase family gene 3)-like 2 (yeast)	1427206_at	1.8861	73
Ipo5	70572	importin 5	1426945_at	1.6988	107
Igsf5	72058	immunoglobulin superfamily, member 5	1451407_at	1.5468	134
Ddhd2	72108	DDHD domain containing 2	1435376_at	2.7299	25
Ttc30b	72421	tetratricopeptide repeat domain 30B	1423672_at	1.5224	144
Tmem135	72759	transmembrane protein 135	1452074_at	1.8476	81
Slc25a42	73095	solute carrier family 25, member 42	1424790_at	2.0155	58
Tmed5	73130	transmembrane emp24 protein transport domain containing 5	1424573_at	2.3808	34
Acot12	74156	acyl-CoA thioesterase 12	1419395_at	1.9511	64
Acot12	74156	acyl-CoA thioesterase 12	1449457_at	1.8796	75
Pus10	74467	pseudouridylate synthase 10	1452075_at	1.8091	89
Nln	75805	neurolysin (metallopeptidase M3 family)	1451555_at	2.4604	29
Dcp1a	75901	DCP1 decapping enzyme homolog A (S. cerevisiae)	1422131_at	2.221	40
Qrsl1	76563	glutaminyl-tRNA synthase (glutamine-hydrolyzing)-like 1	1456542_s_at	1.858	78
St5	76954	suppression of tumorigenicity 5	1428372_at	1.6867	110
Ptgr2	77219	prostaglandin reductase 2	1451744_a_at	1.6381	120
Bcl2l13	94044	BCL2-like 13 (apoptosis facilitator)	1424406_at	1.8955	71
Trim6	94088	tripartite motif-containing 6	1424448_at	4.6646	9
Cept1	99712	choline/ethanolaminephosphotransferase 1	1416471_at	1.5256	143
Tmem56	99887	transmembrane protein 56	1434553_at	1.8552	79
Spon2	100689	spondin 2, extracellular matrix protein	1417860_a_at	12.0948	3
Grwd1	101612	glutamate-rich WD repeat containing 1	1436887_x_at	2.1571	46
Acad11	102632	acyl-Coenzyme A dehydrogenase family, member 11	1433545_s_at	1.8334	82
Ppcs	106564	phosphopantothenoylcysteine synthetase	1448722_s_at	2.8135	23
Galnt2	108148	UDP-N-acetyl-alpha-D-galactosamine:polypeptide N-acetylgalactosaminyltransferase 2	1452182_at	2.1625	45
Fam73b	108958	family with sequence similarity 73, member B	1433493_at	2.0278	54
Manba	110173	mannosidase, beta A, lysosomal	1450626_at	1.563	131
Acat1	110446	acetyl-Coenzyme A acetyltransferase 1	1451271_a_at	1.5462	135
Ppp2r4	110854	protein phosphatase 2A, regulatory subunit B (PR 53)	1439393_x_at	2.1955	42
Palmd	114301	palmdelphin	1417251_at	2.1503	47
Steap4	117167	STEAP family member 4	1425829_a_at	-2.13571	48
Mtmr4	170749	myotubularin related protein 4	1418150_at	1.549	133
Acot8	170789	acyl-CoA thioesterase 8	1417449_at	3.4052	16
Pank3	211347	pantothenate kinase 3	1426259_at	1.751	99
Tifa	211550	TRAF-interacting protein with forkhead-associated domain	1426501_a_at	-5.01805	6
Sh3bgrl2	212531	SH3 domain binding glutamic acid-rich protein like 2	1434109_at	2.2523	38
Mgat2	217664	mannoside acetylglucosaminyltransferase 2	1452037_at	-1.91628	69
2310044G17Rik	217732	RIKEN cDNA 2310044G17 gene	1424913_at	1.6316	122
Ube2e2	218793	ubiquitin-conjugating enzyme E2E 2	1424358_at	1.6057	126
Slc37a1	224674	solute carrier family 37 (glycerol-3-phosphate transporter), member 1	1426601_at	-2.72329	26
Hibch	227095	3-hydroxyisobutyryl-Coenzyme A hydrolase	1451511_at	1.7664	97
Hadhb	231086	hydroxyacyl-Coenzyme A dehydrogenase/3-ketoacyl-Coenzyme A thiolase/enoyl-Coenzyme A hydratase (trifunctional protein), beta subunit	1437172_x_at	1.9382	67
Elmod3	232089	ELMO/CED-12 domain containing 3	1451392_at	2.0266	55
Zfp574	232976	zinc finger protein 574	1435202_at	1.9548	62
Picalm	233489	phosphatidylinositol binding clathrin assembly protein	1451316_a_at	1.6899	109
Hsd17b13	243168	hydroxysteroid (17-beta) dehydrogenase 13	1425589_at	1.7034	105
Kalrn	545156	kalirin, RhoGEF kinase	1436066_at	-1.64054	118
1451915_at	NA		1451915_at	1.591	128
1454313_at	NA		1454313_at	-2.18176	43
AI645547	NA		1420076_at	1.7377	101
1449948_at	NA		1449948_at	-2.34396	35
1431800_at	NA		1431800_at	2.0183	57

## Sheet: PPARa hits
Bioset name	Platform	Category	Primary factor	PPARa Sig 01_13_13
CK001_Gene_Keap1_HepSpec_Null_M	Affymetrix 430_2 or 430A	Gene	Keap1	1.81531
CK001_Gene_Keap1_Null_M	Affymetrix 430_2 or 430A	Gene	Keap1	-0.530767
CK001_Gene_Nfe2l2_Null_M	Affymetrix 430_2 or 430A	Gene	Nfe2l2	2.34679
DA001_Chem_ARO1260_200mg/kg_IP_48h_Once_F	Affymetrix 430_2 or 430A	Chemical	Arochlor 1260	1.81248
DA001_Chem_ARO1260_200mg/kg_IP_48h_Once_M	Affymetrix 430_2 or 430A	Chemical	Arochlor 1260	-2.63827
DA001_Chem_BNAPTH_50mg/kg_IP_24h_Once_F	Affymetrix 430_2 or 430A	Chemical	beta -Naphthoflavone	0.570409
DA001_Chem_BNAPTH_50mg/kg_IP_24h_Once_M	Affymetrix 430_2 or 430A	Chemical	beta -Naphthoflavone	0
DA001_Chem_CIPRO_250mg/kg_Gav_8h_Once_F	Affymetrix 430_2 or 430A	Chemical	Ciprofibrate	25.8861
DA001_Chem_CIPRO_250mg/kg_Gav_8h_Once_M	Affymetrix 430_2 or 430A	Chemical	Ciprofibrate	24.8539
DA001_Chem_COBALT_60mg/kg_IP_48h_Once_M	Affymetrix 430_2 or 430A	Chemical	Cobalt chloride	-0.306097
DA001_Chem_LPS_1mg/kg_IP_6h_Once_F	Affymetrix 430_2 or 430A	Chemical	Lipopolysaccharide	-8.16749
DA001_Chem_LPS_1mg/kg_IP_6h_Once_M	Affymetrix 430_2 or 430A	Chemical	Lipopolysaccharide	-1.1707
DA001_Chem_PB_100mg/kg_IP_3d_Daily_F	Affymetrix 430_2 or 430A	Chemical	Phenobarbital	0
DA001_Chem_PB_100mg/kg_IP_3d_Daily_M	Affymetrix 430_2 or 430A	Chemical	Phenobarbital	-1.85699
DA001_Chem_PCB_153_80mg/kg_IP_48h_Once_F	Affymetrix 430_2 or 430A	Chemical	PCB153	0
DA001_Chem_PCB_153_80mg/kg_IP_48h_Once_M	Affymetrix 430_2 or 430A	Chemical	PCB153	-2.65758
DA001_Chem_PH_100mg/kg_IP_48h_Once_F	Affymetrix 430_2 or 430A	Chemical	Phenylhydrazine	-2.39794
DA001_Chem_PH_100mg/kg_IP_48h_Once_M	Affymetrix 430_2 or 430A	Chemical	Phenylhydrazine	1.77728
DA001_Chem_TCDD_10ug/kg_IP_48h_Once_F	Affymetrix 430_2 or 430A	Chemical	2,3,7,8-Tetrachlorodibenzo-p-Dioxin	1.37059
DA001_Chem_TCDD_10ug/kg_IP_48h_Once_M	Affymetrix 430_2 or 430A	Chemical	2,3,7,8-Tetrachlorodibenzo-p-Dioxin	2.11351
DA001_Chem_WY_250mg/kg_Feed_8h_Contin_F	Affymetrix 430_2 or 430A	Chemical	WY-14,643	19.1487
DA001_Chem_WY_250mg/kg_Feed_8h_Contin_M	Affymetrix 430_2 or 430A	Chemical	WY-14,643	20.0458
DA001_Cytok_IL6_25ug/kg_IP_6h_Once_F	Affymetrix 430_2 or 430A	Cytokine	IL6	0
DA001_Cytok_IL6_25ug/kg_IP_6h_Once_M	Affymetrix 430_2 or 430A	Cytokine	IL6	-0.819587
DA001_Cytok_TNFA_50ug/kg_IP_6h_Once_F	Affymetrix 430_2 or 430A	Cytokine	TNFA	-7.4437
DA001_Cytok_TNFA_50ug/kg_IP_6h_Once_M	Affymetrix 430_2 or 430A	Cytokine	TNFA	-3.69897
DA001_Gender_MvF_In_vivo_corn_oil_24h_Gav_24h_Once_MF	Affymetrix 430_2 or 430A	Gender	MvF	2.5376
DA001_Gender_MvF_In_vivo_corn_oil_48h_Gav_48h_Daily_MF	Affymetrix 430_2 or 430A	Gender	MvF	-0.507659
DA001_Gender_MvF_In_vivo_DMSO_48h_Gav_48h_Daily_MF	Affymetrix 430_2 or 430A	Gender	MvF	7.13668
DA001_Gender_MvF_In_vivo_DMSO_8h_Gav_8h_Once_MF	Affymetrix 430_2 or 430A	Gender	MvF	-2.39794
DA001_Gender_MvF_In_vivo_PBS_48h_Gav_48h_Daily_MF	Affymetrix 430_2 or 430A	Gender	MvF	0.592439
DA001_Gender_MvF_In_vivo_PBS_6h_Gav_6h_Once_MF	Affymetrix 430_2 or 430A	Gender	MvF	0.768785
DA001_Gender_MvF_In_vivo_saline_48h_Gav_48h_Daily_MF	Affymetrix 430_2 or 430A	Gender	MvF	1.01592
DA001_Gender_MvF_In_vivo_saline_72h_Gav_72h_Daily_MF	Affymetrix 430_2 or 430A	Gender	MvF	0.859492
DG001_Chem_PB_0.15mg/kg_Gav_7d_Daily_F	Affymetrix 430_2 or 430A	Chemical	Phenobarbital	0.574466
DG001_Chem_PB_1.5mg/kg_Gav_7d_Daily_M	Affymetrix 430_2 or 430A	Chemical	Phenobarbital	-0.711974
DG001_Chem_PB_150mg/kg_Gav_2d_Daily_F	Affymetrix 430_2 or 430A	Chemical	Phenobarbital	0.314079
DG001_Chem_PB_150mg/kg_Gav_2d_Daily_M	Affymetrix 430_2 or 430A	Chemical	Phenobarbital	-0.551912
DG001_Chem_PB_150mg/kg_Gav_7d_Daily_F	Affymetrix 430_2 or 430A	Chemical	Phenobarbital	0.325782
DG001_Chem_PB_150mg/kg_Gav_7d_Daily_M	Affymetrix 430_2 or 430A	Chemical	Phenobarbital	-2.74473
DG001_Chem_PB_15mg/kg_Gav_2d_Daily_F	Affymetrix 430_2 or 430A	Chemical	Phenobarbital	0
DG001_Chem_PB_15mg/kg_Gav_2d_Daily_M	Affymetrix 430_2 or 430A	Chemical	Phenobarbital	0
DG001_Chem_PB_15mg/kg_Gav_7d_Daily_F	Affymetrix 430_2 or 430A	Chemical	Phenobarbital	-0.653061
DG001_Chem_PB_15mg/kg_Gav_7d_Daily_M	Affymetrix 430_2 or 430A	Chemical	Phenobarbital	0
DG001_Chem_PB_75mg/kg_Gav_2d_Daily_F	Affymetrix 430_2 or 430A	Chemical	Phenobarbital	1.47366
DG001_Chem_PB_75mg/kg_Gav_2d_Daily_M	Affymetrix 430_2 or 430A	Chemical	Phenobarbital	-0.735182
DG001_Chem_PB_75mg/kg_Gav_7d_Daily_F	Affymetrix 430_2 or 430A	Chemical	Phenobarbital	-0.721933
DG001_Chem_PB_75mg/kg_Gav_7d_Daily_M	Affymetrix 430_2 or 430A	Chemical	Phenobarbital	-0.347077
DG001_Gender_MvF_Gav_2d_Daily_MF	Affymetrix 430_2 or 430A	Gender	MvF	0
DG001_Gender_MvF_Gav_7d_Daily_MF	Affymetrix 430_2 or 430A	Gender	MvF	1.40671
DG001_Gender_MvF_PB_0.15mg/kg_Gav_2d_Daily_MF	Affymetrix 430_2 or 430A	Gender	MvF	0.792366
DG001_Gender_MvF_PB_0.15mg/kg_Gav_7d_Daily_MF	Affymetrix 430_2 or 430A	Gender	MvF	0.324497
DG001_Gender_MvF_PB_1.5mg/kg_Gav_2d_Daily_MF	Affymetrix 430_2 or 430A	Gender	MvF	-0.676335
DG001_Gender_MvF_PB_1.5mg/kg_Gav_7d_Daily_MF	Affymetrix 430_2 or 430A	Gender	MvF	1.15428
DG001_Gender_MvF_PB_150mg/kg_Gav_2d_Daily_MF	Affymetrix 430_2 or 430A	Gender	MvF	-1.40782
DG001_Gender_MvF_PB_150mg/kg_Gav_7d_Daily_MF	Affymetrix 430_2 or 430A	Gender	MvF	-1.29073
DG001_Gender_MvF_PB_15mg/kg_Gav_2d_Daily_MF	Affymetrix 430_2 or 430A	Gender	MvF	0.351055
DG001_Gender_MvF_PB_15mg/kg_Gav_7d_Daily_MF	Affymetrix 430_2 or 430A	Gender	MvF	0.957818
DG001_Gender_MvF_PB_75mg/kg_Gav_2d_Daily_MF	Affymetrix 430_2 or 430A	Gender	MvF	0
DG001_Gender_MvF_PB_75mg/kg_Gav_7d_Daily_MF	Affymetrix 430_2 or 430A	Gender	MvF	0.440572
E-MEXP-1176_Mice hepatocytes + TGFbeta1 for 1hr _vs_ untreated	Affymetrix GeneChip Mouse MG_430 2.0	Hormone	TGFB1	0.527975
E-MEXP-1176_Mice hepatocytes + TGFbeta1 for 24hr _vs_ untreated	Affymetrix GeneChip Mouse MG_430 2.0	Hormone	TGFB1	0.741363
E-MEXP-1176_Mice hepatocytes + TGFbeta1 for 6hr _vs_ untreated	Affymetrix GeneChip Mouse MG_430 2.0	Hormone	TGFB1	0.554707
E-MEXP-1190_Liver from A J mice T. congolense-infected for 17d _vs_ uninfected	Affymetrix GeneChip Mouse MG_430 2.0	Infection	0	-7.72125
E-MEXP-1190_Liver from A J mice T. congolense-infected for 3d _vs_ uninfected	Affymetrix GeneChip Mouse MG_430 2.0	Infection	0	-0.456056
E-MEXP-1190_Liver from A J mice T. congolense-infected for 7d _vs_ uninfected	Affymetrix GeneChip Mouse MG_430 2.0	Infection	0	-2.74473
E-MEXP-1190_Liver from A J mice T. congolense-infected for 9d _vs_ uninfected	Affymetrix GeneChip Mouse MG_430 2.0	Infection	0	-1.07935
E-MEXP-1190_Liver from BALBc mice T. congolense-infected for 17d _vs_ uninfected	Affymetrix GeneChip Mouse MG_430 2.0	Infection	0	-6.92082
E-MEXP-1190_Liver from BALBc mice T. congolense-infected for 3d _vs_ uninfected	Affymetrix GeneChip Mouse MG_430 2.0	Infection	0	0.679646
E-MEXP-1190_Liver from BALBc mice T. congolense-infected for 7d _vs_ uninfected	Affymetrix GeneChip Mouse MG_430 2.0	Infection	0	-5.04576
E-MEXP-1190_Liver from BALBc mice T. congolense-infected for 9d _vs_ uninfected	Affymetrix GeneChip Mouse MG_430 2.0	Infection	0	-3.09691
E-MEXP-1190_Liver from C57BL-6 mice T. congolense-infected for 17d _vs_ uninfected	Affymetrix GeneChip Mouse MG_430 2.0	Infection	0	-9.95861
E-MEXP-1190_Liver from C57BL-6 mice T. congolense-infected for 3d _vs_ uninfected	Affymetrix GeneChip Mouse MG_430 2.0	Infection	0	2.76955
E-MEXP-1190_Liver from C57BL-6 mice T. congolense-infected for 7d _vs_ uninfected	Affymetrix GeneChip Mouse MG_430 2.0	Infection	0	-3.69897
E-MEXP-1190_Liver from C57BL-6 mice T. congolense-infected for 9d _vs_ uninfected	Affymetrix GeneChip Mouse MG_430 2.0	Infection	0	-1.24033
E-MEXP-1406_Liver of hypercholesterolemic mice treated with LNA anti-miR122 _vs_ LNA mismatch	Affymetrix GeneChip Mouse MG_430 2.0	Gene	Mir122a	3.39794
E-MEXP-1406_Liver of hypercholesterolemic mice treated with LNA anti-miR122 _vs_ saline control	Affymetrix GeneChip Mouse MG_430 2.0	Gene	Mir122a	3.69897
E-MEXP-1406_Liver of hypercholesterolemic mice treated with LNA anti-miR122 mismatch _vs_ saline control	Affymetrix GeneChip Mouse MG_430 2.0	Gene	Negative conrol	0.583027
E-MEXP-1503_Liver from 6 weeks old Ercc1 mutant mouse _vs_ wild type	Affymetrix GeneChip Mouse MG_430 2.0	Gene	Ercc1Δ7	-1.41229
E-MEXP-1504_Liver from wild type mouse aged 130 weeks old _vs_ young 13 weeks old	Affymetrix GeneChip Mouse MG_430 2.0	Lifestage	Aging	-0.23905
E-MEXP-1649_Hepatocytes from fasted Irs1 and Irs2 knockout mice _vs_ wildtype	Affymetrix GeneChip Mouse MG_430 2.0	Gene	IRS1/Irs2	0
E-MEXP-1649_Hepatocytes from fasted Irs1 Irs2 and Foxo1 knockout mice _vs_ wildtype	Affymetrix GeneChip Mouse MG_430 2.0	Gene	FOXO1/Irs1/Irs2	0.242604
E-MEXP-1649_Hepatocytes from fasted Irs1 knockout mice _vs_ wildtype	Affymetrix GeneChip Mouse MG_430 2.0	Gene	IRS1	-1.6038
E-MEXP-1649_Hepatocytes from fasted Irs2 knockout mice _vs_ wildtype	Affymetrix GeneChip Mouse MG_430 2.0	Gene	IRS2	0.678402
E-MEXP-1649_Hepatocytes from fasting Irs1 and Irs2 knockout mice _vs_ non-fasting	Affymetrix GeneChip Mouse MG_430 2.0	Diet	Fasting	3.52288
E-MEXP-1649_Hepatocytes from fasting IRS1 and IRS2 wildtype control mice _vs_ non-fasting	Affymetrix GeneChip Mouse MG_430 2.0	Diet	Fasting	2.48149
E-MEXP-1649_Hepatocytes from fasting Irs1 Irs2 and Foxo1 knockout mice _vs_ non-fasting	Affymetrix GeneChip Mouse MG_430 2.0	Diet	Fasting	0
E-MEXP-1649_Hepatocytes from fasting Irs1 Irs2 and Foxo1 wildtype control mice _vs_ non-fasting	Affymetrix GeneChip Mouse MG_430 2.0	Diet	Fasting	1.88606
E-MEXP-1649_Hepatocytes from fasting Irs1 knockout mice _vs_ non-fasting	Affymetrix GeneChip Mouse MG_430 2.0	Diet	Fasting	1.1296
E-MEXP-1649_Hepatocytes from fasting Irs1 wildtype control mice _vs_ non-fasting	Affymetrix GeneChip Mouse MG_430 2.0	Diet	Fasting	4.79588
E-MEXP-1649_Hepatocytes from fasting Irs2 knockout mice _vs_ non-fasting	Affymetrix GeneChip Mouse MG_430 2.0	Diet	Fasting	3
E-MEXP-1649_Hepatocytes from fasting Irs2 wildtype control mice _vs_ non-fasting	Affymetrix GeneChip Mouse MG_430 2.0	Diet	Fasting	4.18709
E-MEXP-1649_Hepatocytes from Irs1 and Irs2 knockout mice _vs_ wildtype	Affymetrix GeneChip Mouse MG_430 2.0	Gene	IRS1/Irs2	0.525492
E-MEXP-1649_Hepatocytes from Irs1 Irs2 and Foxo1 knockout mice _vs_ wildtype	Affymetrix GeneChip Mouse MG_430 2.0	Gene	FOXO1/Irs1/Irs2	0
E-MEXP-1649_Hepatocytes from Irs1 knockout mice _vs_ wildtype	Affymetrix GeneChip Mouse MG_430 2.0	Gene	IRS1	0
E-MEXP-1649_Hepatocytes from Irs2 knockout mice _vs_ wildtype	Affymetrix GeneChip Mouse MG_430 2.0	Gene	IRS2	0.815309
E-MEXP-1755_Liver from C57BL/6J mice fed a high fat diet for 15 weeks _vs_ normal diet	Affymetrix GeneChip Mouse MG_430 2.0	Diet	High fat	-4.20066
E-MEXP-438_Liver of mice 6hr post 20uM/kg cadmium I.P. injection - liver-specific Mtf1 KO _vs_ wildtype	Affymetrix GeneChip Mouse MG_430 2.0	Gene	MTF1	1.2204
E-MEXP-438_Liver of mice with liver-specific Mtf1 KO - 6hr post 20uM/kg cadmium I.P. injection _vs_ untreated	Affymetrix GeneChip Mouse MG_430 2.0	Chemical	Cadmium	0
E-MEXP-438_Liver of mice with liver-specific Mtf1 KO _vs_ wildtype	Affymetrix GeneChip Mouse MG_430 2.0	Gene	MTF1	0.526075
E-MEXP-438_Liver of wildtype mice - 6hr post 20uM/kg cadmium I.P. injection _vs_ untreated	Affymetrix GeneChip Mouse MG_430 2.0	Chemical	Cadmium	-1.9393
E-MEXP-667_Hepatoma cell line 12hr post-infection with P berghei _vs_ uninfected	Affymetrix GeneChip Mouse MG_430 2.0	Infection	0	0.24703
E-MEXP-667_Hepatoma cell line 18hr post-infection with P berghei _vs_ uninfected	Affymetrix GeneChip Mouse MG_430 2.0	Infection	0	1.53313
E-MEXP-667_Hepatoma cell line 24hr post-infection with P berghei _vs_ uninfected	Affymetrix GeneChip Mouse MG_430 2.0	Infection	0	0
E-MEXP-667_Hepatoma cell line 6hr post-infection with P berghei _vs_ uninfected	Affymetrix GeneChip Mouse MG_430 2.0	Infection	0	-0.537153
E-MEXP-748_Mouse liver after caloric restriction _vs_ ad libitum feeding	Affymetrix GeneChip Mouse MG_430 2.0	Diet	Caloric restriction	3.09691
E-MEXP-834_Neonate liver from Ercc1 knock-out mice _vs_ wild type	Affymetrix GeneChip Mouse MG_430 2.0	Gene	Ercc1	3.04576
E-MEXP-835_Liver from neonate Csb-m/m Xpa-/- double mutant mice _vs_ Csb-m/m mutant	Affymetrix GeneChip Mouse MG_430 2.0	Gene	Xpa	0.66035
E-MEXP-835_Liver from neonate Csb-m/m Xpa-/- double mutant mice _vs_ wildtype	Affymetrix GeneChip Mouse MG_430 2.0	Gene	Csb, Xpa	0.749336
E-MEXP-835_Liver from neonate Csb-m/m Xpa-/- double mutant mice _vs_ Xpa-/- mutant	Affymetrix GeneChip Mouse MG_430 2.0	Gene	Csb	0
E-MEXP-835_Liver from neonate Xpa-/- mutant mice _vs_ wildtype	Affymetrix GeneChip Mouse MG_430 2.0	Gene	XPA	-0.910095
E-MEXP-893_Hepatocytes from mice fed a high fat diet _vs_ control carb diet	Affymetrix GeneChip Mouse MG_430 2.0	Diet	High fat	2.46852
E-TABM-253_Liver from mice + 0.25 mass per mass percent cholesterol _vs_ control	Affymetrix GeneChip Mouse MG_430 2.0	Diet	Cholesterol	0.231954
E-TABM-253_Liver from mice + 1.0 mass per mass percent cholesterol _vs_ control	Affymetrix GeneChip Mouse MG_430 2.0	Diet	Cholesterol	-5.08619
GSE10082_Liver from AHR KO + TCDD _vs_ AHR KO + corn oil	Affymetrix GeneChip Mouse MG_430 2.0	Chemical	2,3,7,8-Tetrachlorodibenzo-p-Dioxin	0
GSE10082_Liver from AHR KO + TCDD _vs_ wild type + TCDD	Affymetrix GeneChip Mouse MG_430 2.0	Gene	Ahr	0
GSE10285_Hepatocytes treated with 100mM EtOH - transglutaminase-2 Null _vs_ wildtype	Affymetrix GeneChip Mouse MG_430 2.0	Gene	Tgm2	-0.459545
GSE10285_Hepatocytes untreated - transglutaminase-2 Null _vs_ wildtype	Affymetrix GeneChip Mouse MG_430 2.0	Gene	Tgm2	-2.07058
GSE10285_Transglutaminase-2 Null hepatocytes - treated with 100mM EtOH _vs_ untreated	Affymetrix GeneChip Mouse MG_430 2.0	Chemical	Ethanol	-0.376751
GSE10285_Wildtype hepatocytes - treated with 100mM EtOH _vs_ untreated	Affymetrix GeneChip Mouse MG_430 2.0	Chemical	Ethanol	0
GSE10657_Liver with 30min of ischemia from 1 year old _vs_ 1 month old	Affymetrix GeneChip Mouse MG_430 2.0	Stress/Injury	Ischemia	0.23018
GSE10657_Liver with 60min of ischemia from 1 year old _vs_ 1 month old	Affymetrix GeneChip Mouse MG_430 2.0	Stress/Injury	Ischemia	-1.15181
GSE10657_Liver with 90min of ischemia and 1hr reperfusion from 1 year _vs_ 1 month	Affymetrix GeneChip Mouse MG_430 2.0	Stress/Injury	Ischemia	-0.76904
GSE10657_Liver with 90min of ischemia from 1 year old _vs_ 1 month old	Affymetrix GeneChip Mouse MG_430 2.0	Lifestage	Development	0
GSE10769_Liver of mice treated 19hr with tetrachlorodibenzo-p-dioxin (TCDD) _vs_ corn oil vehicle	Affymetrix GeneChip Mouse MG_430 2.0	Chemical	2,3,7,8-Tetrachlorodibenzo-p-Dioxin	0.262569
GSE10895_Liver tissue from 2d old MFP2 KO mice _vs_ wildtype	Affymetrix GeneChip Mouse MG_430 2.0	Gene	Hsd17b4	3.1549
GSE10904_Liver of Pdss2 conditional knockout _vs_ wildtype	Affymetrix GeneChip Mouse MG_430 2.0	Gene	Pdss2	-3.30103
GSE11201_Embryonic liver at E10.5 _vs_ baseline	Affymetrix GeneChip Mouse MG_430 2.0	Lifestage	Development	0
GSE11201_Embryonic liver at E11.5 _vs_ baseline	Affymetrix GeneChip Mouse MG_430 2.0	Lifestage	Development	0.582861
GSE11201_Embryonic liver at E12.5 _vs_ baseline	Affymetrix GeneChip Mouse MG_430 2.0	Lifestage	Development	0
GSE11201_Embryonic liver at E13.5 _vs_ baseline	Affymetrix GeneChip Mouse MG_430 2.0	Lifestage	Development	-0.392867
GSE11201_Embryonic liver at E14.5 _vs_ baseline	Affymetrix GeneChip Mouse MG_430 2.0	Lifestage	Development	-0.946154
GSE11201_Embryonic liver at E16.5 _vs_ baseline	Affymetrix GeneChip Mouse MG_430 2.0	Lifestage	Development	-0.575608
GSE11210_Liver on high fat diet - overexpression of GADD34 fragment (aa292-590) _vs_ WT	Affymetrix GeneChip Mouse MG_430 2.0	Gene	Ppp1r15a	-0.76045
GSE11210_Liver on low fat diet - overexpression of GADD34 fragment (aa292-590) _vs_ WT	Affymetrix GeneChip Mouse MG_430 2.0	Gene	Ppp1r15a	0.928855
GSE11210_Liver overexpression of GADD34 fragment (aa292-590) - high fat diet _vs_ low fat diet	Affymetrix GeneChip Mouse MG_430 2.0	Diet	High fat	-1.14327
GSE11210_Liver wildtype - high fat _vs_ low fat diet	Affymetrix GeneChip Mouse MG_430 2.0	Diet	High fat	0.223807
GSE11287_Liver of Keap1 conditional knockout _vs_ Control	Affymetrix GeneChip Mouse MG_430 2.0	Gene	Keap1	0
GSE11777_Liver cells of E14.5 mice Ter119+ - STAT5A/B KO _vs_ wildtype	Affymetrix GeneChip Mouse MG_430 2.0	Gene	STAT5A/Stat5b	-0.410609
GSE11796_Hepatoma AHR mutant derived from Hepa-1c1c7 cell line + 5nM tetradioxin 8hr _vs_ DMSO	Affymetrix GeneChip Mouse MG_430 2.0	Chemical	2,3,7,8-Tetrachlorodibenzo-p-Dioxin	0
GSE11796_Hepatoma AHR mutant derived from Hepa-1c1c7 cell line + 5uM benzo[a]pyrene 8hr _vs_ DMSO	Affymetrix GeneChip Mouse MG_430 2.0	Chemical	Benzo[a]pyrene	1.25181
GSE11899_Liver specific KO of Dicer in mice _vs_ control	Affymetrix GeneChip Mouse MG_430 2.0	Gene	Dicer1	1.24642
GSE11923_Mouse liver at circadian time 18 and 42 _vs_ 12 hr later	Affymetrix GeneChip Mouse MG_430 2.0	Circadian Rhythm	Circadian Rhythm	0.480041
GSE11923_Mouse liver at circadian time 19 and 43 _vs_ 12 hr later	Affymetrix GeneChip Mouse MG_430 2.0	Circadian Rhythm	Circadian Rhythm	0
GSE11923_Mouse liver at circadian time 20 and 44 _vs_ 12 hr later	Affymetrix GeneChip Mouse MG_430 2.0	Circadian Rhythm	Circadian Rhythm	0.85855
GSE11923_Mouse liver at circadian time 21 and 45 _vs_ 12 hr later	Affymetrix GeneChip Mouse MG_430 2.0	Circadian Rhythm	Circadian Rhythm	0
GSE11923_Mouse liver at circadian time 22 and 46 _vs_ 12 hr later	Affymetrix GeneChip Mouse MG_430 2.0	Circadian Rhythm	Circadian Rhythm	0.573814
GSE11923_Mouse liver at circadian time 23 and 47 _vs_ 12 hr later	Affymetrix GeneChip Mouse MG_430 2.0	Circadian Rhythm	Circadian Rhythm	0
GSE11923_Mouse liver at circadian time 24 and 48 _vs_ 12 hr later	Affymetrix GeneChip Mouse MG_430 2.0	Circadian Rhythm	Circadian Rhythm	-0.890759
GSE11923_Mouse liver at circadian time 25 and 49 _vs_ 12 hr later	Affymetrix GeneChip Mouse MG_430 2.0	Circadian Rhythm	Circadian Rhythm	1.16622
GSE11923_Mouse liver at circadian time 26 and 50 _vs_ 12 hr later	Affymetrix GeneChip Mouse MG_430 2.0	Circadian Rhythm	Circadian Rhythm	-1.06349
GSE11923_Mouse liver at circadian time 27 and 51 _vs_ 12 hr later	Affymetrix GeneChip Mouse MG_430 2.0	Circadian Rhythm	Circadian Rhythm	-0.603801
GSE11923_Mouse liver at circadian time 28 and 52 _vs_ 12 hr later	Affymetrix GeneChip Mouse MG_430 2.0	Circadian Rhythm	Circadian Rhythm	0.943858
GSE11923_Mouse liver at circadian time 29 and 53 _vs_ 12 hr later	Affymetrix GeneChip Mouse MG_430 2.0	Circadian Rhythm	Circadian Rhythm	1.29243
GSE12693_Liver of BALBc mouse exposed to isolation stress for 30d _vs_ unstressed control	Affymetrix GeneChip Mouse MG_430 2.0	Stress/Injury	ISOLATION	-3.52288
GSE12730_Liver - maternal gestational diet 20% casein + 1% taurine _vs_ 20% casein only	Affymetrix GeneChip Mouse MG_430 2.0	Diet	Taurine	0
GSE12730_Liver - maternal gestational diet 8% casein protein _vs_ 20% casein diet	Affymetrix GeneChip Mouse MG_430 2.0	Diet	Low protein	0.545918
GSE12730_Liver - maternal gestational diet 8% casein protein + 1% taurine _vs_ 8% casein only	Affymetrix GeneChip Mouse MG_430 2.0	Diet	Taurine	0
GSE12748_Liver from day of life 1 mice - glycerol kinase knockout mice _vs_ wildtype	Affymetrix GeneChip Mouse MG_430 2.0	Gene	Gyk	10.1427
GSE12908_Bipotential mouse embryonic liver cells expressing miR-30a _vs_ scrambled oligonucleotide	Affymetrix GeneChip Mouse MG_430 2.0	Gene	Mir30a	-0.693361
GSE13044_Fetal livers from timed pregnant mice exposed gestation days 1-17 - 10mg/kg/day PFOA _vs_ vehicle	Affymetrix GeneChip Mouse MG_430 2.0	Chemical	Perfluorooctanoic acid	22.1612
GSE13044_Fetal livers from timed pregnant mice exposed gestation days 1-17 - 1mg/kg/day PFOA _vs_ vehicle	Affymetrix GeneChip Mouse MG_430 2.0	Chemical	Perfluorooctanoic acid	23.4089
GSE13044_Fetal livers from timed pregnant mice exposed gestation days 1-17 - 3mg/kg/day PFOA _vs_ vehicle	Affymetrix GeneChip Mouse MG_430 2.0	Chemical	Perfluorooctanoic acid	26.7959
GSE13044_Fetal livers from timed pregnant mice exposed gestation days 1-17 - 5mg/kg/day PFOA _vs_ vehicle	Affymetrix GeneChip Mouse MG_430 2.0	Chemical	Perfluorooctanoic acid	25.5686
GSE13245_Liver 3d postpartum RRV infection (biliary atresia model) - high incidence Balb/c _vs_ low C57Bl	Affymetrix GeneChip Mouse MG_430 2.0	Infection	RRV	0.512155
GSE13302_Fetal liver from mice exposed to PFOS from gestation day 1-17 - 10mg kg d _vs_ 0mg kg d	Affymetrix GeneChip Mouse MG_430 2.0	Chemical	Perfluorooctane sulfonate	17.7212
GSE13302_Fetal liver from mice exposed to PFOS from gestation day 1-17 - 5mg kg d _vs_ 0mg kg d	Affymetrix GeneChip Mouse MG_430 2.0	Chemical	Perfluorooctane sulfonate	17.8239
GSE13333_Liver from Srf knock out mice _vs_ wildtype	Affymetrix GeneChip Mouse MG_430 2.0	Gene	Srf	0
GSE13585_Liver from KRAP KO mouse _vs_ wildtype	Affymetrix GeneChip Mouse MG_430 2.0	Gene	Ssfa2	0
GSE13948_Liver from mouse at day 23 - treated with antimiR-122 at day 2 _vs_ with saline	Affymetrix GeneChip Mouse MG_430 2.0	Gene	Mir122a	0.460924
GSE13948_Liver from mouse at day 3 - treated with antimiR-122 at day 2 _vs_ with saline	Affymetrix GeneChip Mouse MG_430 2.0	Gene	Mir122a	-1.87943
GSE13948_Liver from mouse at day 9 - treated with antimiR-122 at day 2 _vs_ with saline	Affymetrix GeneChip Mouse MG_430 2.0	Gene	Mir122a	1.9393
GSE13948_Mouse treated with antimiR-122 at day 2 - liver at day 23 _vs_ at day 3	Affymetrix GeneChip Mouse MG_430 2.0	Gene	Mir122a	0
GSE13948_Mouse treated with antimiR-122 at day 2 - liver at day 23 _vs_ at day 9	Affymetrix GeneChip Mouse MG_430 2.0	Gene	Mir122a	-2.76955
GSE13948_Mouse treated with antimiR-122 at day 2 - liver at day 9 _vs_ at day 3	Affymetrix GeneChip Mouse MG_430 2.0	Gene	Mir122a	2.46852
GSE13992_Liver from c-Met KO mice _vs_ wildtype	Affymetrix GeneChip Mouse MG_430 2.0	Gene	Met	-2.11351
GSE13992_Liver from mice treated with hepatocyte growth factor - c-Met KO _vs_ wildtype	Affymetrix GeneChip Mouse MG_430 2.0	Gene	Met	0
GSE13992_Liver from wildtype mice treated with hepatocyte growth factor _vs_ untreated	Affymetrix GeneChip Mouse MG_430 2.0	Hormone	HGF	-2.88606
GSE14395_Liver of female mice - PPARalpha knockout _vs_ wildtype	Affymetrix GeneChip Mouse MG_430 2.0	Gene	PPARA	-3.52288
GSE14395_Liver of male mice - PPARalpha knockout _vs_ wildtype	Affymetrix GeneChip Mouse MG_430 2.0	Gene	PPARA	-4.1549
GSE14395_Liver of PPARalpha knockout mice - male _vs_ female	Affymetrix GeneChip Mouse MG_430 2.0	Gender	MvF	0
GSE14395_Liver of wildtype mice - male _vs_ female	Affymetrix GeneChip Mouse MG_430 2.0	Gender	MvF	0.926648
GSE14478_Liver SCL-flp Null megakaryocytes _vs_ SCL-flp control	Affymetrix GeneChip Mouse MG_430 2.0	Gene	TAL1	0
GSE14478_Liver SCL-flp Null megakaryocytes overexpressing SCL _vs_ SCL-flp control	Affymetrix GeneChip Mouse MG_430 2.0	Gene	TAL1	0
GSE14478_Liver SCL-flp Null megakaryocytes overexpressing SCL _vs_ SCL-flp Null	Affymetrix GeneChip Mouse MG_430 2.0	Gene	TAL1	-0.405939
GSE14843_Primary hepatocyte + osteopontin 8hr _vs_ mock control	Affymetrix GeneChip Mouse MG_430 2.0	Hormone	Spp1 protein, mouse	-2.85387
GSE15129_Liver of 14mo old SAMP1 mouse fed diet supplemented with oxidized coenzyme Q10 _vs_ control diet	Affymetrix GeneChip Mouse MG_430 2.0	Diet	Oxidized CoQ10	-1.59688
GSE15129_Liver of 14mo old SAMP1 mouse fed diet supplemented with reduced coenzyme Q10 _vs_ control diet	Affymetrix GeneChip Mouse MG_430 2.0	Diet	Reduced QH2	-1.05159
GSE15129_Liver of 6mo old SAMP1 mouse fed diet supplemented with oxidized coenzyme Q10 _vs_ control diet	Affymetrix GeneChip Mouse MG_430 2.0	Diet	Oxidized CoQ11	-1.71444
GSE15129_Liver of 6mo old SAMP1 mouse fed diet supplemented with reduced coenzyme Q10 _vs_ control diet	Affymetrix GeneChip Mouse MG_430 2.0	Diet	Reduced QH2	-0.256725
GSE15146_Mouse fetal liver E14.5 Zfp36l2 KO _vs_ Wildtype	Affymetrix GeneChip Mouse MG_430 2.0	Gene	ZFP36L2	0
GSE15633_Liver from Albumin-Cre Keap1 Knockout mice _vs_ wildtype control	Affymetrix GeneChip Mouse MG_430 2.0	Gene	Keap1	1.46597
GSE15633_Liver from Albumin-Cre Keap1 knockout mice + 30uM per kg CDDO-Im _vs_ untreated	Affymetrix GeneChip Mouse MG_430 2.0	Chemical	CDDO-Im	1.75203
GSE15633_Liver from wildtype mice + 30uM per kg CDDO-Im _vs_ untreated	Affymetrix GeneChip Mouse MG_430 2.0	Chemical	CDDO-Im	0
GSE15859_Liver from AHR knockout mice treated 19hr with 1000ug/kg dioxin _vs_ corn oil control	Affymetrix GeneChip Mouse MG_430 2.0	Chemical	2,3,7,8-Tetrachlorodibenzo-p-Dioxin	-1.67366
GSE15859_Liver from mice treated 19hr with 1000ug/kg dioxin - AHR knockout mice _vs_ wildtype	Affymetrix GeneChip Mouse MG_430 2.0	Gene	Ahr	0
GSE15859_Liver from mice treated 19hr with corn oil control - AHR knockout mice _vs_ wildtype	Affymetrix GeneChip Mouse MG_430 2.0	Gene	Ahr	0.243364
GSE15859_Liver from wildtype mice treated 19hr with 1000ug/kg dioxin _vs_ corn oil control	Affymetrix GeneChip Mouse MG_430 2.0	Chemical	2,3,7,8-Tetrachlorodibenzo-p-Dioxin	1.03763
GSE15891_Liver from mice at simulated hypoxic environment 32d at 3000m altitude _vs_ 1400m	Affymetrix GeneChip Mouse MG_430 2.0	Stress/Injury	Hypoxia	0.371203
GSE15891_Liver from mice at simulated hypoxic environment 32d at 4500m altitude _vs_ 3000m	Affymetrix GeneChip Mouse MG_430 2.0	Stress/Injury	Hypoxia	0.381534
GSE16207_Liver 24hr after Francisella tularensis challege - Ft LPS pretreatment _vs_ saline pretreatment	Affymetrix GeneChip Mouse MG_430 2.0	Chemical	Lipopolysaccharide	-0.979639
GSE16207_Liver 48hr after Francisella tularensis challege - Ft LPS pretreatment _vs_ saline pretreatment	Affymetrix GeneChip Mouse MG_430 2.0	Infection	0	5.67778
GSE16207_Liver pretreated with Ft LPS - 24hr after Francisella tularensis challenge _vs_ no challenge	Affymetrix GeneChip Mouse MG_430 2.0	Infection	0	-1.97881
GSE16207_Liver pretreated with Ft LPS - 48hr after Francisella tularensis challenge _vs_ no challenge	Affymetrix GeneChip Mouse MG_430 2.0	Infection	0	-8.04096
GSE16207_Liver pretreated with saline - 24hr after Francisella tularensis challenge _vs_ no challenge	Affymetrix GeneChip Mouse MG_430 2.0	Infection	0	-1.01412
GSE16207_Liver pretreated with saline - 48hr after Francisella tularensis challenge _vs_ no challenge	Affymetrix GeneChip Mouse MG_430 2.0	Infection	0	-6.65758
GSE16381_Mouse parenchymal hepatocytes with conditional KO of Txnrd1 _vs_ uninduced controls	Affymetrix GeneChip Mouse MG_430 2.0	Gene	Txnrd1	0
GSE16675_Liver of 129S2 strain male mice - P1 _vs_ E14.5	Affymetrix GeneChip Mouse MG_430 2.0	Lifestage	Development	5.55284
GSE16675_Liver of 129S2 strain male mice - P7 _vs_ E14.5	Affymetrix GeneChip Mouse MG_430 2.0	Lifestage	Development	5.03152
GSE16675_Liver of C57BL/6J strain male mice - P1 _vs_ E14.5	Affymetrix GeneChip Mouse MG_430 2.0	Lifestage	Development	6.31876
GSE16675_Liver of C57BL/6J strain male mice - P7 _vs_ E14.5	Affymetrix GeneChip Mouse MG_430 2.0	Lifestage	Development	5.17393
GSE16675_Liver of DBA/2J strain male mice - P1 _vs_ E14.5	Affymetrix GeneChip Mouse MG_430 2.0	Lifestage	Development	3.39794
GSE16675_Liver of DBA/2J strain male mice - P7 _vs_ E14.5	Affymetrix GeneChip Mouse MG_430 2.0	Lifestage	Development	4.72125
GSE16675_Liver of E14.5 male mice strain 129S2 _vs_ C57BL/6J	Affymetrix GeneChip Mouse MG_430 2.0	Strain	0	0.803824
GSE16675_Liver of E14.5 male mice strain 129S2 _vs_ DBA/2J	Affymetrix GeneChip Mouse MG_430 2.0	Strain	0	0.579055
GSE16675_Liver of E14.5 male mice strain C57BL/6J _vs_ DBA/2J	Affymetrix GeneChip Mouse MG_430 2.0	Strain	0	-0.329847
GSE16675_Liver of P1 male mice strain 129S2 _vs_ DBA/2J	Affymetrix GeneChip Mouse MG_430 2.0	Strain		2.37675
GSE16675_Liver of P1 male mice strain C57BL/6J _vs_ DBA/2J	Affymetrix GeneChip Mouse MG_430 2.0	Strain		2.33724
GSE16675_Liver of P7 male mice strain 129S2 _vs_ C57BL/6J	Affymetrix GeneChip Mouse MG_430 2.0	Strain		0.898597
GSE16679_Gata1s-mutant fetal liver progenitor immortalized cell line - Plag1 overexpression _vs_ vector	Affymetrix GeneChip Mouse MG_430 2.0	Gene	GATA1	0.275642
GSE16777_Liver from CD-1 mice treated for 30d with phenobarbital _vs_ control	Affymetrix GeneChip Mouse MG_430 2.0	Chemical	Phenobarbital	-2.36653
GSE16777_Liver from CD-1 mice treated for 30d with propiconazole _vs_ control	Affymetrix GeneChip Mouse MG_430 2.0	Chemical	Propiconazole	-1.49621
GSE16777_Liver from CD-1 mice treated for 30d with triadimefon _vs_ control	Affymetrix GeneChip Mouse MG_430 2.0	Chemical	Triadimefon	-0.836839
GSE16777_Liver from CD-1 mice treated for 4d with phenobarbital _vs_ control	Affymetrix GeneChip Mouse MG_430 2.0	Chemical	Phenobarbital	-0.440932
GSE16777_Liver from CD-1 mice treated for 4d with propiconazole _vs_ control	Affymetrix GeneChip Mouse MG_430 2.0	Chemical	Propiconazole	-0.375821
GSE16777_Liver from CD-1 mice treated for 4d with triadimefon _vs_ control	Affymetrix GeneChip Mouse MG_430 2.0	Chemical	Triadimefon	-0.316053
GSE17096_Liver of mice on iron deficient diet 21d - IRP1 associated mRNA IP _vs_ control IP	Affymetrix GeneChip Mouse MG_430 2.0	Gene	Aco1	0
GSE17097_Liver of mice on iron deficient diet 21d - IRP2 associated mRNA IP _vs_ control IP	Affymetrix GeneChip Mouse MG_430 2.0	Gene	Ireb2	0
GSE17184_Liver from Balb/c mice injected with 20mg/kg Concanavalin A 1hr _vs_ 0hr control	Affymetrix GeneChip Mouse MG_430 2.0	Chemical	Conconavalin A	-1.5391
GSE17184_Liver from Balb/c mice injected with 20mg/kg Concanavalin A 3hr _vs_ 0hr control	Affymetrix GeneChip Mouse MG_430 2.0	Chemical	Conconavalin A	-3
GSE17184_Liver from Balb/c mice injected with 20mg/kg Concanavalin A 6hr _vs_ 0hr control	Affymetrix GeneChip Mouse MG_430 2.0	Chemical	Conconavalin A	-5.67778
GSE17250_Primary hepatocytes of five inbred strains of mice + DMSO 24hr _vs_ 6hr	Affymetrix GeneChip Mouse MG_430 2.0	Cell comparison	Culture conditions	-1.0655
GSE17250_Primary hepatocytes of five inbred strains of mice + DMSO 24hr _vs_ outbred strain	Affymetrix GeneChip Mouse MG_430 2.0	Strain	0	0.409939
GSE17250_Primary hepatocytes of five inbred strains of mice + DMSO 6hr _vs_ outbred strain	Affymetrix GeneChip Mouse MG_430 2.0	Strain	0	0.48096
GSE17250_Primary hepatocytes of five inbred strains of mice + Wy14643 24hr _vs_ 6hr	Affymetrix GeneChip Mouse MG_430 2.0	Chemical	WY-14,643	0
GSE17250_Primary hepatocytes of five inbred strains of mice + Wy14643 24hr _vs_ DMSO	Affymetrix GeneChip Mouse MG_430 2.0	Chemical	WY-14,643	4.46852
GSE17250_Primary hepatocytes of five inbred strains of mice + Wy14643 24hr _vs_ outbred strain	Affymetrix GeneChip Mouse MG_430 2.0	Strain	0	0
GSE17250_Primary hepatocytes of five inbred strains of mice + Wy14643 6hr _vs_ DMSO	Affymetrix GeneChip Mouse MG_430 2.0	Chemical	WY-14,643	12.7447
GSE17250_Primary hepatocytes of five inbred strains of mice + Wy14643 6hr _vs_ outbred strain	Affymetrix GeneChip Mouse MG_430 2.0	Strain	0	1.81531
GSE17462_Dlk+ hepatoblasts from Ink4a knockout embryo with transduced Bmi1 overexpression _vs_ EGFP control	Affymetrix GeneChip Mouse MG_430 2.0	Gene	Bmi1	-0.932185
GSE17880_Liver of mice treated with 900mg/kg single dose 2-butoxyethanol 4hr _vs_ vehicle	Affymetrix GeneChip Mouse MG_430 2.0	Chemical	2-Butoxyethanol	1.30539
GSE17880_Liver of mice treated with 900mg/kg/d 2-butoxyethanol 7d _vs_ vehicle	Affymetrix GeneChip Mouse MG_430 2.0	Chemical	2-Butoxyethanol	0
GSE17880_Liver of mice treated with hypoxia (6% O2) 2hr _vs_ normoxia (21% O2)	Affymetrix GeneChip Mouse MG_430 2.0	Stress/Injury	Hypoxia	-2.13077
GSE17925_Hepatocytes from C57BL6-J Ahrb/b (wt) mice - 10nM TCDD treated for 6hr _vs_ DMSO control	Affymetrix GeneChip Mouse MG_430 2.0	Chemical	2,3,7,8-Tetrachlorodibenzo-p-Dioxin	0
GSE17925_Hepatocytes from transgenic mice expressing human AHR - 10nM TCDD treated for 6hr _vs_ DMSO control	Affymetrix GeneChip Mouse MG_430 2.0	Chemical	2,3,7,8-Tetrachlorodibenzo-p-Dioxin	0
GSE18061_Fetal liver HSC (Lin1- Sca1+ AA4-1+ cKit++) of 14.5dpc mice - Crebbp heterozygous _vs_ wildtype	Affymetrix GeneChip Mouse MG_430 2.0	Gene	CREBBP	0.49812
GSE18218_Liver 11wk old mice aflatoxinB1 treated 10mg/kg at 7d and 40ug/kg at 9wk - Gnmt KO _vs_ wildtype	Affymetrix GeneChip Mouse MG_430 2.0	Gene	GNMT	-2.50864
GSE18293_Liver of Braun lipoprotein KO mutant Y. pestis infected mouse at 12hr post infection _vs_ uninfecte	Affymetrix GeneChip Mouse MG_430 2.0	Infection	Y.pestis(mutant)	1.10846
GSE18293_Liver of Braun lipoprotein KO mutant Y. pestis infected mouse at 48hr post infection _vs_ uninfecte	Affymetrix GeneChip Mouse MG_430 2.0	Infection	Y.pestis(mutant)	-6.40894
GSE18293_Liver of wildtype Y. pestis infected mouse at 12hr post infection _vs_ uninfected	Affymetrix GeneChip Mouse MG_430 2.0	Infection	Y.pestis(WT)	-0.596022
GSE18293_Liver of wildtype Y. pestis infected mouse at 48hr post infection _vs_ uninfected	Affymetrix GeneChip Mouse MG_430 2.0	Infection	Y.pestis(WT)	-5.52288
GSE18293_Liver of Y. pestis infected mouse at 12hr - wildtype infection _vs_ attenuated Braun Lpp KO mutant	Affymetrix GeneChip Mouse MG_430 2.0	Infection	WTvMutant	-1.20621
GSE18293_Liver of Y. pestis infected mouse at 48hr - wildtype infection _vs_ attenuated Braun Lpp KO mutant	Affymetrix GeneChip Mouse MG_430 2.0	Infection	WTvMutant	3.22185
GSE18677_Liver with Pdss2 loxP allele - liver specific KO _vs_ WT - Pdss2 loxP allele not KO	Affymetrix GeneChip Mouse MG_430 2.0	Gene	PDSS2	-0.308123
GSE18745_Livers of C57BL6x129sv mice with Sgpl KO _vs_ wildtype	Affymetrix GeneChip Mouse MG_430 2.0	Gene	Sgpl1	-2.5376
GSE18907_Liver of mice - 16d-pregnant _vs_ virgin	Affymetrix GeneChip Mouse MG_430 2.0	Stress/Injury	PREGNANCY	-0.456056
GSE18926_Liver of 12wk old mice fasted 24hr - Cnot3 heterozygous _vs_ wildtype	Affymetrix GeneChip Mouse MG_430 2.0	Gene	CNOT3	0
GSE18926_Liver of 8wk old mice fasted 24hr - Cnot3 heterozygous _vs_ wildtype	Affymetrix GeneChip Mouse MG_430 2.0	Gene	CNOT3	0
GSE18926_Liver of 8wk old wildtype mice - fasted 24hr _vs_ fed	Affymetrix GeneChip Mouse MG_430 2.0	Diet	Fasting	0
GSE19272_Hepatocytes treated with 100ng/ml IL-17 + 2ng/ml TNF-a 1hr _vs_ IL-17 only	Affymetrix GeneChip Mouse MG_430 2.0	Cytokine	Tumor Necrosis Factor-alpha	0
GSE19272_Hepatocytes treated with 100ng/ml IL-17 + 2ng/ml TNF-a 1hr _vs_ TNF-a only	Affymetrix GeneChip Mouse MG_430 2.0	Cytokine	Interleukin-17	0
GSE19272_Hepatocytes treated with 100ng/ml IL-17 + 2ng/ml TNF-a 1hr _vs_ untreated	Affymetrix GeneChip Mouse MG_430 2.0	Cytokine	IL-17+TNFA	-0.313185
GSE19272_Hepatocytes treated with 100ng/ml IL-17 + 2ng/ml TNF-a 4hr _vs_ IL-17 only	Affymetrix GeneChip Mouse MG_430 2.0	Cytokine	Tumor Necrosis Factor-alpha	0.668978
GSE19272_Hepatocytes treated with 100ng/ml IL-17 + 2ng/ml TNF-a 4hr _vs_ TNF-a only	Affymetrix GeneChip Mouse MG_430 2.0	Cytokine	Interleukin-17	-0.47237
GSE19272_Hepatocytes treated with 100ng/ml IL-17 + 2ng/ml TNF-a 4hr _vs_ untreated	Affymetrix GeneChip Mouse MG_430 2.0	Cytokine	IL-17+TNFA	0
GSE19272_Hepatocytes treated with 100ng/ml IL-17 1hr _vs_ untreated	Affymetrix GeneChip Mouse MG_430 2.0	Cytokine	Interleukin-17	-0.737312
GSE19272_Hepatocytes treated with 100ng/ml IL-17 4hr _vs_ 1hr	Affymetrix GeneChip Mouse MG_430 2.0	Cytokine	Interleukin-17	-1.23284
GSE19272_Hepatocytes treated with 100ng/ml IL-17 4hr _vs_ untreated	Affymetrix GeneChip Mouse MG_430 2.0	Cytokine	Interleukin-17	-0.66354
GSE19272_Hepatocytes treated with 20ng/ml IL-1b 1hr _vs_ untreated	Affymetrix GeneChip Mouse MG_430 2.0	Cytokine	Interleukin-1beta	0
GSE19272_Hepatocytes treated with 20ng/ml IL-1b 4hr _vs_ 1hr	Affymetrix GeneChip Mouse MG_430 2.0	Cytokine	Interleukin-1beta	-2.17393
GSE19272_Hepatocytes treated with 20ng/ml IL-1b 4hr _vs_ untreated	Affymetrix GeneChip Mouse MG_430 2.0	Cytokine	Interleukin-1beta	-1.4389
GSE19272_Hepatocytes treated with 2ng/ml TNF-a + 100ng/ml IL-17 4hr _vs_ 1hr	Affymetrix GeneChip Mouse MG_430 2.0	Cytokine	Interleukin-17	-0.510182
GSE19272_Hepatocytes treated with 2ng/ml TNF-a 1hr _vs_ untreated	Affymetrix GeneChip Mouse MG_430 2.0	Cytokine	Tumor Necrosis Factor-alpha	0
GSE19272_Hepatocytes treated with 2ng/ml TNF-a 4hr _vs_ 1hr	Affymetrix GeneChip Mouse MG_430 2.0	Cytokine	Tumor Necrosis Factor-alpha	-0.882729
GSE19272_Hepatocytes treated with 2ng/ml TNF-a 4hr _vs_ untreated	Affymetrix GeneChip Mouse MG_430 2.0	Cytokine	Tumor Necrosis Factor-alpha	-0.852015
GSE19316_Liver from Ugcg knockout mice _vs_ wildtype	Affymetrix GeneChip Mouse MG_430 2.0	Gene	Ugcg	0.381011
GSE19675_Livers of 14wk old mice - Trim 24 KO _vs_ wildtype	Affymetrix GeneChip Mouse MG_430 2.0	Gene	Trim24	-1.39254
GSE19675_Livers of 5wk old mice - Trim 24 KO _vs_ wildtype	Affymetrix GeneChip Mouse MG_430 2.0	Gene	Trim24	-0.380802
GSE19675_Livers of 5wk old mice - Trim 24 KO and Rara heterozygote _vs_ Trim KO	Affymetrix GeneChip Mouse MG_430 2.0	Gene	Rxra	1.93181
GSE19675_Livers of 5wk old mice - Trim 24 KO and Rara heterozygote _vs_ wildtype	Affymetrix GeneChip Mouse MG_430 2.0	Gene	Trim24, Rxra	1.93554
GSE19675_Livers of Trim KO mice - 14wk old _vs_ 5wk old	Affymetrix GeneChip Mouse MG_430 2.0	Lifestage	Development	-2.74473
GSE19675_Livers of wildtype mice - 14wk old _vs_ 5wk old	Affymetrix GeneChip Mouse MG_430 2.0	Lifestage	Development	0.603452
GSE19997_Fetal liver cells - overexpressing Pou4f1 _vs_ control vector	Affymetrix GeneChip Mouse MG_430 2.0	Gene	POU4F1	1.16558
GSE19997_Fetal liver cells derived from Pou4f1 Null mice _vs_ wildtype mice	Affymetrix GeneChip Mouse MG_430 2.0	Gene	POU4F1	1.19382
GSE20391_E14.5 fetal liver cells of C57/Bl6 mice at erythroid differentiation stage R2 _vs_ R1	Affymetrix GeneChip Mouse MG_430 2.0	Cell comparison	0	0.250032
GSE20391_E14.5 fetal liver cells of C57/Bl6 mice at erythroid differentiation stage R3 _vs_ R1	Affymetrix GeneChip Mouse MG_430 2.0	Cell comparison	0	0.424812
GSE20391_E14.5 fetal liver cells of C57/Bl6 mice at erythroid differentiation stage R4 _vs_ R1	Affymetrix GeneChip Mouse MG_430 2.0	Cell comparison	0	-0.618524
GSE20391_E14.5 fetal liver cells of C57/Bl6 mice at erythroid differentiation stage R5 _vs_ R1	Affymetrix GeneChip Mouse MG_430 2.0	Cell comparison	0	0.574303
GSE20427_Liver tissues from 25-27mo CB6F1 male mice 24hr after partial hepatectomy _vs_ sham surgery_GPL1261	Affymetrix GeneChip Mouse MG_430 2.0	Stress/Injury	Partial hepatectomy	0
GSE20427_Liver tissues from 25-27mo CB6F1 male mice 38hr after partial hepatectomy _vs_ sham surgery_GPL1261	Affymetrix GeneChip Mouse MG_430 2.0	Stress/Injury	Partial hepatectomy	-0.974285
GSE20427_Liver tissues from 25-27mo CB6F1 male mice 48hr after partial hepatectomy _vs_ sham surgery_GPL1261	Affymetrix GeneChip Mouse MG_430 2.0	Stress/Injury	Partial hepatectomy	1.87615
GSE20427_Liver tissues from 5-6mo CB6F1 male mice 24hr after partial hepatectomy _vs_ sham surgery_GPL1261	Affymetrix GeneChip Mouse MG_430 2.0	Stress/Injury	Partial hepatectomy	0.851706
GSE20427_Liver tissues from 5-6mo CB6F1 male mice 38hr after partial hepatectomy _vs_ sham surgery_GPL1261	Affymetrix GeneChip Mouse MG_430 2.0	Stress/Injury	Partial hepatectomy	0
GSE20427_Liver tissues from 5-6mo CB6F1 male mice 48hr after partial hepatectomy _vs_ sham surgery_GPL1261	Affymetrix GeneChip Mouse MG_430 2.0	Stress/Injury	Partial hepatectomy	1.37779
GSE20465_Normal liver of breast tumor-bearing mice with induced active Her2 _vs_ uninduced normal mice	Affymetrix GeneChip Mouse MG_430 2.0	Gene	Her2	-3.1549
GSE20562_Livers from C57BL6J males irradiated with 0.042mGy/d for 485d (20.6mGy total) _vs_ unirradiated	Affymetrix GeneChip Mouse MG_430 2.0	Stress/Injury	Radiation	-1.63078
GSE20562_Livers from C57BL6J males irradiated with 0.05mGy/d for 401d (20mGy_total) _vs_ unirradiated	Affymetrix GeneChip Mouse MG_430 2.0	Stress/Injury	Radiation	0
GSE20562_Livers from C57BL6J males irradiated with 0.858mGy/d for 485d (416mGy total) _vs_ unirradiated	Affymetrix GeneChip Mouse MG_430 2.0	Stress/Injury	Radiation	-1.02045
GSE20562_Livers from C57BL6J males irradiated with 1.00mGy/d for 401d (401mGy_total) _vs_ unirradiated	Affymetrix GeneChip Mouse MG_430 2.0	Stress/Injury	Radiation	0
GSE20562_Livers from C57BL6J males irradiated with 16.6mGy/d for 485d (8030mGy total) _vs_ unirradiated	Affymetrix GeneChip Mouse MG_430 2.0	Stress/Injury	Radiation	-0.2909
GSE20562_Livers from C57BL6J males irradiated with 20.0mGy/d for 401d (8015mGy total) _vs_ unirradiated	Affymetrix GeneChip Mouse MG_430 2.0	Stress/Injury	Radiation	1.29671
GSE20577_Liver of 4wk mouse pup of C57BL-6 pregnant dam treated with 1 percent taurine _vs_ untreated	Affymetrix GeneChip Mouse MG_430 2.0	Diet	Taurine	1.48413
GSE20684_HSCs from fetal livers of STAT5A/B double KO mice _vs_ wildtype controls	Affymetrix GeneChip Mouse MG_430 2.0	Gene	STAT5A/Stat5b	0
GSE20684_HSCs from STAT5A/B double KO fetal liver IL-3, IL-6, SCF, TPO, FLT3L treated _vs_ untreated	Affymetrix GeneChip Mouse MG_430 2.0	Hormone	IL-3, IL-6, SCF, TPO, FLT3L	0.773916
GSE20684_HSCs from wildtype fetal liver cultured IL-3, IL-6, SCF, TPO, FLT3L treated _vs_ untreated	Affymetrix GeneChip Mouse MG_430 2.0	Hormone	IL-3, IL-6, SCF, TPO, FLT3L	0.425621
GSE20944_Livers from 12wk males fed canola oil from wk4-12 - POR-knockout _vs_ wildtype	Affymetrix GeneChip Mouse MG_430 2.0	Gene	Por	0.241315
GSE20944_Livers from 12wk males fed fish and fungal oils from wk4-12 - POR-knockout _vs_ wildtype	Affymetrix GeneChip Mouse MG_430 2.0	Gene	Por	0
GSE20944_Livers from 12wk males fed lard from wk4-12 - POR-knockout _vs_ wildtype	Affymetrix GeneChip Mouse MG_430 2.0	Gene	Por	0.466101
GSE20944_Livers from 12wk POR-knockout males fed wk4-12 with canola oil _vs_ lard	Affymetrix GeneChip Mouse MG_430 2.0	Diet	canola oil vs lard	-0.563837
GSE20944_Livers from 12wk POR-knockout males fed wk4-12 with fish and fungal oils _vs_ lard	Affymetrix GeneChip Mouse MG_430 2.0	Diet	FISH/FUNGAL	0.855115
GSE20944_Livers from 12wk wildtype males fed wk4-12 with canola oil _vs_ lard	Affymetrix GeneChip Mouse MG_430 2.0	Diet	LARD	0.787812
GSE20944_Livers from 12wk wildtype males fed wk4-12 with fish and fungal oils _vs_ lard	Affymetrix GeneChip Mouse MG_430 2.0	Diet	Fish and fungal oils vs lard	1.32148
GSE21031_Primary mouse hepatocytes stimulated with 1nM IL-6 for 1hr _vs_ 0hr	Affymetrix GeneChip Mouse MG_430 2.0	Cytokine	Interleukin-6	-0.648784
GSE21031_Primary mouse hepatocytes stimulated with 1nM IL-6 for 2hr _vs_ 0hr	Affymetrix GeneChip Mouse MG_430 2.0	Cytokine	Interleukin-6	-1.87615
GSE21031_Primary mouse hepatocytes stimulated with 1nM IL-6 for 4hr _vs_ 0hr	Affymetrix GeneChip Mouse MG_430 2.0	Cytokine	Interleukin-6	-4.02687
GSE21048_Mouse liver 180min after administration of 1mg per kg prednisolone - GR-dim mutant _vs_ wildtype	Affymetrix GeneChip Mouse MG_430 2.0	Gene	Nr3c1	-0.293794
GSE21048_Mouse liver 180min after administration of vehicle - GR-dim mutant _vs_ wildtype	Affymetrix GeneChip Mouse MG_430 2.0	Gene	Nr3c1	-0.742802
GSE21211_Liver from mice fed Western diet supplemented with fenofibrate for 4wk _vs_ not supplemented	Affymetrix GeneChip Mouse MG_430 2.0	Chemical	Fenofibrate	38.1308
GSE21224_Livers from C57BL6 mice at P32 _vs_ E19	Affymetrix GeneChip Mouse MG_430 2.0	Lifestage	Development	3.1549
GSE21224_Livers from C57BL6 mice at P32 _vs_ P7	Affymetrix GeneChip Mouse MG_430 2.0	Lifestage	Development	0
GSE21224_Livers from C57BL6 mice at P67 _vs_ E19	Affymetrix GeneChip Mouse MG_430 2.0	Lifestage	Development	2.02228
GSE21224_Livers from C57BL6 mice at P67 _vs_ P32	Affymetrix GeneChip Mouse MG_430 2.0	Lifestage	Development	-0.710857
GSE21224_Livers from C57BL6 mice at P67 _vs_ P7	Affymetrix GeneChip Mouse MG_430 2.0	Lifestage	Development	-0.922996
GSE21224_Livers from C57BL6 mice at P7 _vs_ E19	Affymetrix GeneChip Mouse MG_430 2.0	Lifestage	Development	3.69897
GSE21716_Livers from C57Bl6J mice at 12mo (middle age) _vs_ 6mo (young adult)	Affymetrix GeneChip Mouse MG_430 2.0	Lifestage	Aging	-2.36653
GSE21716_Livers from C57Bl6J mice at 18mo (old age) _vs_ 6mo (young adult)	Affymetrix GeneChip Mouse MG_430 2.0	Lifestage	Aging	-0.453457
GSE21716_Livers from C57Bl6J mice at 24mo (old age) _vs_ 6mo (young adult)	Affymetrix GeneChip Mouse MG_430 2.0	Lifestage	Aging	-1.65758
GSE21716_Livers from CH3 mice at P32 _vs_ E19	Affymetrix GeneChip Mouse MG_430 2.0	Lifestage	Development	2.16749
GSE21716_Livers from CH3 mice at P67 _vs_ E19	Affymetrix GeneChip Mouse MG_430 2.0	Lifestage	Development	2.88606
GSE21836_Liver of mice 24hr after median and left lateral lobe hepatectomy -Tob1 Null _vs_ wildtype	Affymetrix GeneChip Mouse MG_430 2.0	Gene	Tob1	0.502932
GSE21836_Liver of mice -Tob1 Null _vs_ wildtype	Affymetrix GeneChip Mouse MG_430 2.0	Gene	Tob1	-1.21112
GSE21836_Liver of Tob1 Null mice 24hr after median and left lateral lobe hepatectomy _vs_ no surgery	Affymetrix GeneChip Mouse MG_430 2.0	Stress/Injury	Partial hepatectomy	0
GSE21836_Liver of wildtype mice 24hr after median and left lateral lobe hepatectomy _vs_ no surgery	Affymetrix GeneChip Mouse MG_430 2.0	Stress/Injury	SHAM_PHX	2.69897
GSE22009_Liver from gp130 Null mice - 12hr after sepsis induction _vs_ untreated	Affymetrix GeneChip Mouse MG_430 2.0	Infection	Caecal ligation and puncture	4.23657
GSE22009_Liver from mice 12hr after sepsis induction - gp130 Null _vs_ wildtype	Affymetrix GeneChip Mouse MG_430 2.0	Gene	Il6st	4.42022
GSE22009_Liver from wildtype mice - 12hr after sepsis induction _vs_ untreated	Affymetrix GeneChip Mouse MG_430 2.0	Infection	Caecal ligation and puncture	-1.18111
GSE22506_Liver of GHSR KO mice + intraperitoneal injection of UAG _vs_ of saline control	Affymetrix GeneChip Mouse MG_430 2.0	Gene	Ghsr	0.459671
GSE22871_Livers from 6-9mo mice given 10mg/kg PFOS for 7d - PPARalpha-Null _vs_ wildtype	Affymetrix GeneChip Mouse MG_430 2.0	Gene	PPARA	-22.585
GSE22871_Livers from 6-9mo mice given 3mg/kg PFOS for 7d - PPARalpha-Null _vs_ wildtype	Affymetrix GeneChip Mouse MG_430 2.0	Gene	PPARA	-9.27572
GSE22871_Livers from 6-9mo PPARalpha-Null mice given 10mg/kg PFOS for 7d _vs_ untreated	Affymetrix GeneChip Mouse MG_430 2.0	Chemical	Perfluorooctane sulfonate	0.34304
GSE22871_Livers from 6-9mo PPARalpha-Null mice given 3mg/kg PFOS for 7d _vs_ untreated	Affymetrix GeneChip Mouse MG_430 2.0	Chemical	Perfluorooctane sulfonate	0.246187
GSE22871_Livers from 6-9mo untreated mice - PPARalpha-Null _vs_ wildtype	Affymetrix GeneChip Mouse MG_430 2.0	Gene	PPARA	-1.86967
GSE22871_Livers from 6-9mo wildtype mice given 10mg/kg PFOS for 7d _vs_ untreated	Affymetrix GeneChip Mouse MG_430 2.0	Chemical	Perfluorooctane sulfonate	27.0506
GSE22871_Livers from 6-9mo wildtype mice given 3mg/kg PFOS for 7d _vs_ untreated	Affymetrix GeneChip Mouse MG_430 2.0	Chemical	Perfluorooctane sulfonate	11.7696
GSE22873_Livers after 85% resection in 10-12wk old mice - Ager + Myd88 double knockout _vs_ wildtype	Affymetrix GeneChip Mouse MG_430 2.0	Gene	Ager, Myd88	-1.42713
GSE22873_Livers after 85% resection in 10-12wk old mice - Ager knockout _vs_ wildtype	Affymetrix GeneChip Mouse MG_430 2.0	Gene	AGER	-1.5784
GSE22873_Livers after 85% resection in 10-12wk old mice - Myd88 knockout _vs_ wildtype	Affymetrix GeneChip Mouse MG_430 2.0	Gene	Myd88	0
GSE22879_Liver from mice 48hr after partial hepatectomy _vs_ sham operation	Affymetrix GeneChip Mouse MG_430 2.0	Stress/Injury	Partial hepatectomy	-0.911864
GSE23337_Liver of ob/ob mice on 28d diet of conjugated linoleic acid - high level _vs_ low level	Affymetrix GeneChip Mouse MG_430 2.0	Diet	Linoleic Acids, Conjugated	-0.831208
GSE23408_Liver of 28wk old mice - Gauchers disease model GBA-D409V _vs_ wildtype	Affymetrix GeneChip Mouse MG_430 2.0	Gene	Gba	-0.644548
GSE23408_Liver of 28wk old mice - Gauchers disease model GBA-V394L homozygote _vs_ wildtype	Affymetrix GeneChip Mouse MG_430 2.0	Gene	Gba	-1.451
GSE23408_Liver of Gauchers disease mouse model GBA-D409V Null 12wk old _vs_ 4wk old	Affymetrix GeneChip Mouse MG_430 2.0	Lifestage	Development	0
GSE23408_Liver of Gauchers disease mouse model GBA-D409V Null 18wk old _vs_ 4wk old	Affymetrix GeneChip Mouse MG_430 2.0	Lifestage	Development	-0.555799
GSE23408_Liver of Gauchers disease mouse model GBA-D409V Null 28wk old _vs_ 4wk old	Affymetrix GeneChip Mouse MG_430 2.0	Lifestage	Development	-0.686344
GSE23408_Liver of Gauchers disease mouse model GBA-V394L homozygote 12wk old _vs_ 4wk old	Affymetrix GeneChip Mouse MG_430 2.0	Lifestage	Development	-0.926648
GSE23408_Liver of Gauchers disease mouse model GBA-V394L homozygote 18wk old _vs_ 4wk old	Affymetrix GeneChip Mouse MG_430 2.0	Lifestage	Development	-0.533429
GSE23408_Liver of Gauchers disease mouse model GBA-V394L homozygote 28wk old _vs_ 4wk old	Affymetrix GeneChip Mouse MG_430 2.0	Lifestage	Development	-0.527097
GSE23780_Liver of beta-secretase inhibitor treated mice - PXR Null C57Bl6NTac mice _vs_ wildtype C57BL6	Affymetrix GeneChip Mouse MG_430 2.0	Gene	Pxr	-0.328827
GSE23780_Liver of C57BL6 mice - beta-secretase inhibitor treated _vs_ vehicle treated	Affymetrix GeneChip Mouse MG_430 2.0	Chemical	Compound 13	0.653647
GSE23780_Liver of PXR Null C57Bl6NTac mice - beta-secretase inhibitor treated _vs_ vehicle treated	Affymetrix GeneChip Mouse MG_430 2.0	Chemical	Compound 13	1.69465
GSE23800_CEBPa-EYFP- HSC (lineage- Sca1+ c-kit+) from fetal liver - CEBPa-Null _vs_ wildtype	Affymetrix GeneChip Mouse MG_430 2.0	Gene	CEBPA	0
GSE23800_CEBPa-EYFP+ HSC (lineage- Sca1+ c-kit+) from fetal liver - CEBPa-Null _vs_ wildtype	Affymetrix GeneChip Mouse MG_430 2.0	Gene	CEBPA	0
GSE23800_HSC (lineage- Sca1+ c-kit+) from fetal liver of CEBPa-Null mice - CEBPa-EYFP+ _vs_ CEBPa-EYFP-	Affymetrix GeneChip Mouse MG_430 2.0	Cell comparison	0	-0.253677
GSE23895_Liver from mice fed Se deficient diet 35d supplemented with 0.2ug-g selenite _vs_ no supplement	Affymetrix GeneChip Mouse MG_430 2.0	Diet	Selenium	-1.18111
GSE24203_Remnant liver sample 24hr after extended liver resection in mice overexpressing A20 _vs_ beta-gal	Affymetrix GeneChip Mouse MG_430 2.0	Gene	TNFAIP3	-0.686766
GSE24203_Resected liver sample during extended liver resection in mice overexpressing A20 _vs_ beta-gal	Affymetrix GeneChip Mouse MG_430 2.0	Gene	TNFAIP3	0
GSE2433_Liver megakaryocyte progenitors of E12.5 embryos - N-term deletion of GATA1 _vs_ wildtype	Affymetrix GeneChip Mouse MG_430 2.0	Gene	GATA1	0
GSE2433_Liver megakaryocytes of E12.5 embryos - GATA1 truncation mutant _vs_ N-term deletion of GATA1	Affymetrix GeneChip Mouse MG_430 2.0	Gene	GATA1	-0.581367
GSE2433_Liver megakaryocytes of E12.5 embryos - GATA1 truncation mutant _vs_ wildtype	Affymetrix GeneChip Mouse MG_430 2.0	Gene	GATA1	0
GSE2433_Liver megakaryocytes of E12.5 embryos - N-term deletion of GATA1 _vs_ wildtype	Affymetrix GeneChip Mouse MG_430 2.0	Gene	GATA1	0
GSE24451_Liver from 21d old ACBP knockout mice _vs_ wildtype	Affymetrix GeneChip Mouse MG_430 2.0	Gene	Dbi	3.52288
GSE24461_Liver of 6wk old male C57BL6 Alfp-Cre inducible mice - p14 knockout _vs_ wildtype	Affymetrix GeneChip Mouse MG_430 2.0	Gene	Lamtor2	1.52143
GSE24614_Liver of fetal mice (E14.5) with a knockin of beta-globin LCR in the Rad23a locus _vs_ wildtype	Affymetrix GeneChip Mouse MG_430 2.0	Gene	hLCR	0.225994
GSE24637_Liver of TALLYHO x C57BL6 F2 Type 2 diabetic mice at 24wk - high triglycerides _vs_ low	Affymetrix GeneChip Mouse MG_430 2.0	Gene	Unknown	0.27597
GSE24971_Liver of male mice 24hr after i.p. injection of 4.5g/kg hepatoxin GalN _vs_ saline	Affymetrix GeneChip Mouse MG_430 2.0	Chemical	Galactosamine	-0.621784
GSE24971_Liver of male mice 48hr after i.p. injection of 4.5g/kg hepatoxin GalN _vs_ saline	Affymetrix GeneChip Mouse MG_430 2.0	Chemical	Galactosamine	5.46852
GSE2527_Fetal liver megarkaryocytes with Gata-1 promotor mutation knocking down expressing _vs_ wildtype	Affymetrix GeneChip Mouse MG_430 2.0	Gene	GATA1	-1.18509
GSE25616_Livers from QSi5 mice on controlled diet until peak lactation - low glycemic index _vs_ high	Affymetrix GeneChip Mouse MG_430 2.0	Diet	HGIvLGI (not defined)	0.329383
GSE26151_CFU-E progenitor cells from liver of E13.5 embryos + 14hr 0.5U/ml EPO _vs_ 0hr controls	Affymetrix GeneChip Mouse MG_430 2.0	Hormone	EPO protein, human	-2.34679
GSE26151_CFU-E progenitor cells from liver of E13.5 embryos + 19hr 0.5U/ml EPO _vs_ 0hr controls	Affymetrix GeneChip Mouse MG_430 2.0	Hormone	EPO protein, human	-2.92082
GSE26151_CFU-E progenitor cells from liver of E13.5 embryos + 1hr 0.5U/ml EPO _vs_ 0hr controls	Affymetrix GeneChip Mouse MG_430 2.0	Hormone	EPO protein, human	-0.47379
GSE26151_CFU-E progenitor cells from liver of E13.5 embryos + 24hr 0.5U/ml EPO _vs_ 0hr controls	Affymetrix GeneChip Mouse MG_430 2.0	Hormone	EPO protein, human	-2.79588
GSE26151_CFU-E progenitor cells from liver of E13.5 embryos + 2hr 0.5U/ml EPO _vs_ 0hr controls	Affymetrix GeneChip Mouse MG_430 2.0	Hormone	EPO protein, human	-1.16052
GSE26151_CFU-E progenitor cells from liver of E13.5 embryos + 3hr 0.5U/ml EPO _vs_ 0hr controls	Affymetrix GeneChip Mouse MG_430 2.0	Hormone	EPO protein, human	-0.571379
GSE26151_CFU-E progenitor cells from liver of E13.5 embryos + 4hr 0.5U/ml EPO _vs_ 0hr controls	Affymetrix GeneChip Mouse MG_430 2.0	Hormone	EPO protein, human	-1.3019
GSE26151_CFU-E progenitor cells from liver of E13.5 embryos + 5hr 0.5U/ml EPO _vs_ 0hr controls	Affymetrix GeneChip Mouse MG_430 2.0	Hormone	EPO protein, human	-0.499901
GSE26151_CFU-E progenitor cells from liver of E13.5 embryos + 6hr 0.5U/ml EPO _vs_ 0hr controls	Affymetrix GeneChip Mouse MG_430 2.0	Hormone	EPO protein, human	-1.02641
GSE26151_CFU-E progenitor cells from liver of E13.5 embryos + 7hr 0.5U/ml EPO _vs_ 0hr controls	Affymetrix GeneChip Mouse MG_430 2.0	Hormone	EPO protein, human	-1.66959
GSE26151_CFU-E progenitor cells from liver of E13.5 embryos + 8hr 0.5U/ml EPO _vs_ 0hr controls	Affymetrix GeneChip Mouse MG_430 2.0	Hormone	EPO protein, human	-1.52578
GSE26151_CFU-E progenitor cells from liver of E13.5 embryos cultured 1hr _vs_ 0hr controls	Affymetrix GeneChip Mouse MG_430 2.0	Cell comparison	0	-0.311047
GSE26151_CFU-E progenitor cells from liver of E13.5 embryos cultured 2hr _vs_ 0hr controls	Affymetrix GeneChip Mouse MG_430 2.0	Cell comparison	0	-1.36051
GSE26151_CFU-E progenitor cells from liver of E13.5 embryos cultured 3hr _vs_ 0hr controls	Affymetrix GeneChip Mouse MG_430 2.0	Cell comparison	0	-2.56864
GSE26151_CFU-E progenitor cells from liver of E13.5 embryos cultured 4hr _vs_ 0hr controls	Affymetrix GeneChip Mouse MG_430 2.0	Cell comparison	0	-2.22185
GSE26151_CFU-E progenitor cells from liver of E13.5 embryos cultured 5hr _vs_ 0hr controls	Affymetrix GeneChip Mouse MG_430 2.0	Cell comparison	0	-2.55284
GSE26151_CFU-E progenitor cells from liver of E13.5 embryos cultured 6hr _vs_ 0hr controls	Affymetrix GeneChip Mouse MG_430 2.0	Cell comparison	0	-2.67778
GSE26151_CFU-E progenitor cells from liver of E13.5 embryos cultured 7hr _vs_ 0hr controls	Affymetrix GeneChip Mouse MG_430 2.0	Cell comparison	0	-2.63827
GSE26225_Liver of 9mo old AxB F1 male mice - resistant (B6AF1) _vs_ susceptible (AB6F1) to NAFLD	Affymetrix GeneChip Mouse MG_430 2.0	Strain	0	0
GSE26538_Spontaneous hepatocellular carcinoma from B6C3F1 mice _vs_ normal liver tissue	Affymetrix GeneChip Mouse MG_430 2.0	Tumor	Liver tumor	-2.3279
GSE26697_Liver of mice after 1.5hr hemorrhagic shock + severe trauma _vs_ control_GPL1261	Affymetrix GeneChip Mouse MG_430 2.0	Stress/Injury	hemorrhagic shock + severe trauma	-0.221415
GSE26697_Liver of mice after 1.5hr hemorrhagic shock + severe trauma + 1hr resuscitation _vs_ control_GPL1261	Affymetrix GeneChip Mouse MG_430 2.0	Stress/Injury	hemorrhagic shock + severe trauma + 1hr	-1.52288
GSE26697_Liver of mice after 1.5hr hemorrhagic shock + severe trauma + 4.5hr resuscitation _vs_ ctrl_GPL1261	Affymetrix GeneChip Mouse MG_430 2.0	Stress/Injury	hemorrhagic shock + severe trauma + 4.5hr	-5.50864
GSE26697_Liver of mice after minor trauma _vs_ control_GPL1261	Affymetrix GeneChip Mouse MG_430 2.0	Stress/Injury	MINOR	0
GSE27038_Liver of 3mo old Ire1a knockout mice - tunicamycin challenged for 8hr _vs_ dextrose control	Affymetrix GeneChip Mouse MG_430 2.0	Chemical	Tunicamycin	0.86774
GSE27038_Liver of 3mo old mice treated with dextrose for 8hr - Ire1a knockout _vs_ wildtype	Affymetrix GeneChip Mouse MG_430 2.0	Gene	Ern1	0.669789
GSE27038_Liver of 3mo old wildtype mice - tunicamycin challenged for 8hr _vs_ dextrose control	Affymetrix GeneChip Mouse MG_430 2.0	Chemical	Tunicamycin	-0.632458
GSE27713_Livers of 2mo old B6/129 mice - Mir122 knockout _vs_ wildtype	Affymetrix GeneChip Mouse MG_430 2.0	Gene	Mir122a	-0.797512
GSE27720_Liver of 10wk old male mice - liver specific Pex5 KO _vs_ wildtype	Affymetrix GeneChip Mouse MG_430 2.0	Gene	Pex5	6.92082
GSE27932_Liver endothelial cells of mice with conditional deletion of FoxO1 FoxO3 FoxO4 _vs_ wildtype	Affymetrix GeneChip Mouse MG_430 2.0	Gene	Foxo1, Foxo3, Foxo4	0.783834
GSE27987_Embryonic fibroblasts from E14.5 fetal livers - CREBBP+/- _vs_ littermate controls	Affymetrix GeneChip Mouse MG_430 2.0	Gene	CREBBP	0
GSE27987_Hematopoietic stem cells from E14.5 fetal livers - CDKN1A-/- _vs_ littermate controls	Affymetrix GeneChip Mouse MG_430 2.0	Gene	CDKN1A	0
GSE27987_Hematopoietic stem cells from E14.5 fetal livers - CREBBP+/- _vs_ littermate controls	Affymetrix GeneChip Mouse MG_430 2.0	Gene	CREBBP	0
GSE27987_Hematopoietic stem cells from E14.5 fetal livers - EP300+/- _vs_ littermate controls	Affymetrix GeneChip Mouse MG_430 2.0	Gene	EP300	0
GSE28559_Liver of Avy/a mice with heavily mottled coat color _vs_ pseudo agouti coat color	Affymetrix GeneChip Mouse MG_430 2.0	Gene	a	0.88306
GSE28559_Liver of Avy/a mice with mottled coat color _vs_ pseudo agouti coat color	Affymetrix GeneChip Mouse MG_430 2.0	Gene	a	0.803271
GSE28559_Liver of Avy/a mice with slightly mottled coat color _vs_ pseudo agouti coat color	Affymetrix GeneChip Mouse MG_430 2.0	Gene	a	0
GSE28559_Liver of Avy/a mice with yellow coat color _vs_ pseudo agouti coat color	Affymetrix GeneChip Mouse MG_430 2.0	Gene	a	0
GSE29097_Liver of wild mice from a high altitude (3600m) populations _vs_ low altitude (100m) popluations	Affymetrix GeneChip Mouse MG_430 2.0	Stress/Injury	Hypoxia	-1.81816
GSE29572_Liver of mice fed 3mo diet - 0.29% krill oil _vs_ control (soybean oil)	Affymetrix GeneChip Mouse MG_430 2.0	Diet	Krill oil	0
GSE29572_Liver of mice fed 3mo diet - 0.31% fish oil _vs_ control (soybean oil)	Affymetrix GeneChip Mouse MG_430 2.0	Diet	Fish oil	0
GSE29929_Liver 1mg/kg Tunicamycin treated for 6hr - liver specific PERK KO _vs_ wildtype	Affymetrix GeneChip Mouse MG_430 2.0	Gene	Eif2ak3	1.37263
GSE29929_Liver 1mg/kg vehicle control- liver specific PERK KO _vs_ wildtype	Affymetrix GeneChip Mouse MG_430 2.0	Gene	Eif2ak3	-2
GSE29929_Liver wildtype - 1mg/kg Tunicamycin treated for 6hr _vs_ vehicle control	Affymetrix GeneChip Mouse MG_430 2.0	Chemical	Tunicamycin	-1.54668
GSE29929_Liver with liver specific PERK KO - 1mg/kg Tunicamycin treated for 6hr _vs_ vehicle control	Affymetrix GeneChip Mouse MG_430 2.0	Chemical	Tunicamycin	-1.29671
GSE29975_Megakaryocytes differentiated from fetal liver cells - FOG1[ki/+]-heterozygous _vs_ wildtype	Affymetrix GeneChip Mouse MG_430 2.0	Gene	ZFPM1	0
GSE29975_Megakaryocytes differentiated from fetal liver cells - FOG1[ki/ki]-homozygous _vs_ wildtype	Affymetrix GeneChip Mouse MG_430 2.0	Gene	ZFPM1	-0.263843
GSE30140_Liver of 12wk old females leptin receptor KO (B57BL X DBA F2) blood glucose >300mg/dl _vs_ <300mg/dl	Affymetrix GeneChip Mouse MG_430 2.0	Disease	Diabetes	0
GSE30140_Liver of 12wk old leptin receptor KO (B57BL X DBA F2) blood glucose >300mg/dl _vs_ <300mg/dl	Affymetrix GeneChip Mouse MG_430 2.0	Disease	Diabetes	-1.67572
GSE30140_Liver of 12wk old leptin receptor KO (B57BL X DBA F2) males _vs_ females	Affymetrix GeneChip Mouse MG_430 2.0	Gender	MvF	-0.983803
GSE30140_Liver of 12wk old males leptin receptor KO (B57BL X DBA F2) blood glucose >300mg/dl _vs_ <300mg/dl	Affymetrix GeneChip Mouse MG_430 2.0	Disease	Diabetes	-4.22915
GSE30140_Liver of 5wk old females leptin receptor KO (B57BL X DBA F2) blood glucose >300mg/dl _vs_ <300mg/dl	Affymetrix GeneChip Mouse MG_430 2.0	Disease	Diabetes	-0.769551
GSE30140_Liver of 5wk old leptin receptor KO (B57BL X DBA F2) blood glucose >300mg/dl _vs_ <300mg/dl	Affymetrix GeneChip Mouse MG_430 2.0	Disease	Diabetes	-0.842846
GSE30140_Liver of 5wk old leptin receptor KO (B57BL X DBA F2) males _vs_ females	Affymetrix GeneChip Mouse MG_430 2.0	Gender	MvF	0.485319
GSE30140_Liver of 5wk old males leptin receptor KO (B57BL X DBA F2) blood glucose >300mg/dl _vs_ <300mg/dl	Affymetrix GeneChip Mouse MG_430 2.0	Disease	Diabetes	-0.821887
GSE30140_Liver of leptin receptor KO (B57BL X DBA F2) - 12wk old _vs_ 5wk old	Affymetrix GeneChip Mouse MG_430 2.0	Lifestage	Development	6.284
GSE30861_Liver of mice treated with 10 mg/kg 300nm SiO2 particles 6hr post-injection _vs_ water control	Affymetrix GeneChip Mouse MG_430 2.0	Chemical	SILICAPART300nm	1.12552
GSE30861_Liver of mice treated with 10 mg/kg 70nm SiO2 particles 6hr post-injection _vs_ water control	Affymetrix GeneChip Mouse MG_430 2.0	Chemical	SILICAPART70nm	-3.09691
GSE30861_Liver of mice treated with 10 mg-kg 30nm SiO2 particles 6hr post-injection _vs_ water control	Affymetrix GeneChip Mouse MG_430 2.0	Chemical	SILICAPART30nm	-5.72125
GSE30861_Liver of mice treated with 20 mg/kg 70nm SiO2 particles 6hr post-injection _vs_ water control	Affymetrix GeneChip Mouse MG_430 2.0	Chemical	SILICAPART70nm	-4.76955
GSE30861_Liver of mice treated with 200 mg/kg 300nm SiO2 particles 6hr post-injection _vs_ water control	Affymetrix GeneChip Mouse MG_430 2.0	Chemical	SILICAPART300nm	-4.25181
GSE30861_Liver of mice treated with 40 mg/kg 70nm SiO2 particles 6hr post-injection _vs_ water control	Affymetrix GeneChip Mouse MG_430 2.0	Chemical	SILICAPART70nm	-4.29243
GSE30885_Liver from mouse with grafted orthotopic 4T1 breast tumor 7d post _vs_ control	Affymetrix GeneChip Mouse MG_430 2.0	Tumor	Breast tumor	-5.3098
GSE30940_Liver of mice fed 90d - drinking source water (DSW) _vs_ distilled water	Affymetrix GeneChip Mouse MG_430 2.0	Chemical	Unknown	2.02228
GSE3126_Fetal livers with liver specfic HNF4alpha KO _vs_ wildtype	Affymetrix GeneChip Mouse MG_430 2.0	Gene	Hnf4a	-4.63827
GSE3150_Liver from 10mo old middle aged mice - Prop-1 mutant Ames dwarf _vs_ wildtype	Affymetrix GeneChip Mouse MG_430 2.0	Gene	Prop1	-0.882066
GSE3150_Liver from 22mo old aged mice - Prop-1 mutant Ames dwarf _vs_ wildtype	Affymetrix GeneChip Mouse MG_430 2.0	Gene	Prop1	-0.469032
GSE3150_Liver from 4mo old young mice - Prop-1 mutant Ames dwarf _vs_ wildtype	Affymetrix GeneChip Mouse MG_430 2.0	Gene	Prop1	-2.3279
GSE3150_Liver from Prop-1 mutant Ames dwarfs - 10mo old middle-aged mice _vs_ 4mo old young	Affymetrix GeneChip Mouse MG_430 2.0	Lifestage	Aging	0
GSE3150_Liver from Prop-1 mutant Ames dwarfs - 22mo old aged mice _vs_ 4mo old young	Affymetrix GeneChip Mouse MG_430 2.0	Lifestage	Aging	-1.49621
GSE3150_Liver from wildtype mice - 10mo old middle aged mice _vs_ 4mo old young	Affymetrix GeneChip Mouse MG_430 2.0	Lifestage	Aging	-1.51286
GSE3150_Liver from wildtype mice - 22mo old aged mice _vs_ 4mo old young	Affymetrix GeneChip Mouse MG_430 2.0	Lifestage	Aging	-4.05552
GSE31752_Liver of mice with liver-specific deletion of Mig6 (Mig6 d/d) _vs_ Mig6 flox/flox controls	Affymetrix GeneChip Mouse MG_430 2.0	Gene	Errifi1	-2.10791
GSE32095_Liver from GPR120 KO mice - high fat diet _vs_ normal diet control	Affymetrix GeneChip Mouse MG_430 2.0	Diet	High fat	-4.76955
GSE32095_Liver from mice on high fat diet - GPR120 KO _vs_ wildtype	Affymetrix GeneChip Mouse MG_430 2.0	Gene	O3far1	1.58503
GSE32095_Liver from mice on normal diet - GPR120 KO _vs_ wildtype	Affymetrix GeneChip Mouse MG_430 2.0	Gene	O3far1	3.22185
GSE32095_Liver from wildtype mice - high fat diet _vs_ normal diet control	Affymetrix GeneChip Mouse MG_430 2.0	Diet	High fat	-4.40894
GSE32214_Erythroid subsets sorted from fetal livers - CD71+ Ter119 hi (S3) _vs_ CD71+ Ter119- (S1)	Affymetrix GeneChip Mouse MG_430 2.0	Cell comparison	0	-2.69897
GSE32354_Liver of 2mo old FVB mice with E2f1 E2f2 KO and pIpC-induced E2f3 KO _vs_ wildtype	Affymetrix GeneChip Mouse MG_430 2.0	Gene	E2F1/E2f2/E2f3	0.826814
GSE32354_Liver of 2mo old FVB mice with liver-specific E2f7 E2f8 KO _vs_ E2f7 KO only	Affymetrix GeneChip Mouse MG_430 2.0	Gene	E2F8	-0.768021
GSE32354_Liver of 2mo old FVB mice with liver-specific E2f7 E2f8 KO _vs_ E2f8 KO only	Affymetrix GeneChip Mouse MG_430 2.0	Gene	E2F7	-1.37572
GSE32354_Liver of 2mo old FVB mice with liver-specific E2f7 E2f8 KO _vs_ wildtype	Affymetrix GeneChip Mouse MG_430 2.0	Gene	E2f7/E2F8	0
GSE32354_Liver of 2mo old FVB mice with liver-specific E2f7 KO _vs_ wildtype	Affymetrix GeneChip Mouse MG_430 2.0	Gene	E2F7	0
GSE32354_Liver of 2mo old FVB mice with liver-specific E2f8 KO _vs_ wildtype	Affymetrix GeneChip Mouse MG_430 2.0	Gene	E2F8	0.565751
GSE32354_Liver of 3wk old FVB mice with liver-specific E2f7 E2f8 KO _vs_ E2f7 KO only	Affymetrix GeneChip Mouse MG_430 2.0	Gene	E2F8	0.762205
GSE32354_Liver of 3wk old FVB mice with liver-specific E2f7 E2f8 KO _vs_ E2f8 KO only	Affymetrix GeneChip Mouse MG_430 2.0	Gene	E2f7	-0.539854
GSE32354_Liver of 3wk old FVB mice with liver-specific E2f7 E2f8 KO _vs_ wildtype	Affymetrix GeneChip Mouse MG_430 2.0	Gene	E2f7/E2F8	-2.5376
GSE32354_Liver of 3wk old FVB mice with liver-specific E2f7 KO _vs_ wildtype	Affymetrix GeneChip Mouse MG_430 2.0	Gene	E2F7	-0.993534
GSE32354_Liver of 3wk old FVB mice with liver-specific E2f8 KO _vs_ wildtype	Affymetrix GeneChip Mouse MG_430 2.0	Gene	E2F8	0
GSE32354_Liver of FVB mice wildtype at age 2mo _vs_ 3wk	Affymetrix GeneChip Mouse MG_430 2.0	Lifestage	Development	-0.582861
GSE32354_Liver of FVB mice with liver-specific E2f7 E2f8 KO at age 2mo _vs_ 3wk	Affymetrix GeneChip Mouse MG_430 2.0	Lifestage	Development	-1.25806
GSE32354_Liver of FVB mice with liver-specific E2f7 KO at age 2mo _vs_ 3wk	Affymetrix GeneChip Mouse MG_430 2.0	Lifestage	Development	-0.616185
GSE32354_Liver of FVB mice with liver-specific E2f8 KO at age 2mo _vs_ 3wk	Affymetrix GeneChip Mouse MG_430 2.0	Lifestage	Development	-1.56543
GSE32706_Liver after 0.03% w/w fenofibrate in diet 2wk _vs_ sunflower oil control diet	Affymetrix GeneChip Mouse MG_430 2.0	Chemical	Fenofibrate	27.6576
GSE32706_Liver after fish oil diet (7% energy intake) 2wk _vs_ sunflower oil control diet	Affymetrix GeneChip Mouse MG_430 2.0	Diet	Fish oil	6.1549
GSE33324_Liver of mice 7d post TSC22D4 shRNA _vs_ control	Affymetrix GeneChip Mouse MG_430 2.0	Gene	TSC22D4	1.29328
GSE34423_Livers of male mice - 0.05% phenobarbital w/v in drinking water for 28d _vs_ untreated controls	Affymetrix GeneChip Mouse MG_430 2.0	Chemical	Phenobarbital	0.538201
GSE34669_Liver carcinomas of mice injected with N-nitrosodiethylamine - AEG-1 overexpressed _vs_ wildtype	Affymetrix GeneChip Mouse MG_430 2.0	Gene	Mtdh	1.32239
GSE35058_Hepatocytes 100uM Hexachlorocyclohexane treated for 24hr _vs_ vehicle control	Affymetrix GeneChip Mouse MG_430 2.0	Chemical	β-Hexachlorocyclohexane	0
GSE35058_Hepatocytes 100uM Wyeth-14643 treated for 24hr _vs_ vehicle control	Affymetrix GeneChip Mouse MG_430 2.0	Chemical	WY-14,643	8.25181
GSE35058_Hepatocytes 10nM Tetrachlorodibenzo-p-dioxin treated for 24hr _vs_ vehicle control	Affymetrix GeneChip Mouse MG_430 2.0	Chemical	2,3,7,8-Tetrachlorodibenzo-p-Dioxin	-1.21681
GSE35058_Hepatocytes 10uM Bis-dichlorodibenzo-p-dioxin treated for 24hr _vs_ vehicle control	Affymetrix GeneChip Mouse MG_430 2.0	Chemical	2,3,7,8-Tetrachlorodibenzo-p-Dioxin	0
GSE35058_Hepatocytes 10uM Lead acetate treated for 24hr _vs_ vehicle control	Affymetrix GeneChip Mouse MG_430 2.0	Chemical	Lead acetate	-1.16622
GSE35058_Hepatocytes 1mM Clofibrate treated for 24hr _vs_ vehicle control	Affymetrix GeneChip Mouse MG_430 2.0	Chemical	Clofibrate	6.48149
GSE35058_Hepatocytes 1mM Phenobarbital treated for 24hr _vs_ vehicle control	Affymetrix GeneChip Mouse MG_430 2.0	Chemical	Phenobarbital	0.470441
GSE35058_Hepatocytes 1mM Trichloroethane treated for 24hr _vs_ vehicle control	Affymetrix GeneChip Mouse MG_430 2.0	Chemical	1,1,1,-Trichloroethane	0
GSE35058_Hepatocytes 1nM Calyculin A treated for 24hr _vs_ vehicle control	Affymetrix GeneChip Mouse MG_430 2.0	Chemical	Calyculin A	0
GSE35058_Hepatocytes 1nM Okadaic acid treated for 24hr _vs_ vehicle control	Affymetrix GeneChip Mouse MG_430 2.0	Chemical	Okadaic acid	0
GSE35058_Hepatocytes 1uM Cyclosporin A treated for 24hr _vs_ vehicle control	Affymetrix GeneChip Mouse MG_430 2.0	Chemical	Cyclosporin A	0.902396
GSE35058_Hepatocytes 300uM Carbon tetrachloride treated for 24hr _vs_ vehicle control	Affymetrix GeneChip Mouse MG_430 2.0	Chemical	Carbon Tetrachloride	0
GSE35058_Hepatocytes 30uM Aroclor 1254 treated for 24hr _vs_ vehicle control	Affymetrix GeneChip Mouse MG_430 2.0	Chemical	Arochlor 1254	-0.562884
GSE35058_Hepatocytes 30uM Heptachlor epoxide treated for 24hr _vs_ vehicle control	Affymetrix GeneChip Mouse MG_430 2.0	Chemical	Heptachlor epoxide	-0.726304
GSE35058_Hepatocytes 30uM Tacrolimus treated for 24hr _vs_ vehicle control	Affymetrix GeneChip Mouse MG_430 2.0	Chemical	FK506	-0.741123
GSE35058_Hepatocytes 3uM Sodium arsenite treated for 24hr _vs_ vehicle control	Affymetrix GeneChip Mouse MG_430 2.0	Chemical	Sodium arsenite	-3.22185
GSE35058_Hepatocytes Sodium 5% DMSO for 24hr _vs_ 5% PBS	Affymetrix GeneChip Mouse MG_430 2.0	Chemical	Dimethyl Sulfoxide	-0.965773
GSE35844_CEBPA+ GMPs of irradiated mice post fetal liver cell transplant - Dicer1 heterozygote _vs_ wildtype	Affymetrix GeneChip Mouse MG_430 2.0	Gene	Dicer1	0
GSE35844_CEBPA+ GMPs of irradiated mice post fetal liver cell transplant - Dicer1 knockout _vs_ wildtype	Affymetrix GeneChip Mouse MG_430 2.0	Gene	Dicer1	0.730954
GSE35961_Livers from induced nonalcoholic steatohepatitis mice _vs_ normal liver controls	Affymetrix GeneChip Mouse MG_430 2.0	Diet	NASH	3.69897
GSE35961_Livers from induced nonalcoholic steatohepatitis mice + 0.1% metformin _vs_ untreated controls	Affymetrix GeneChip Mouse MG_430 2.0	Chemical	Metformin	-2.16115
GSE36618_Erythroid progenitors (CD71+ Ter119+) sorted from 13.5d old fetal liver - EKLF Null _vs_ wildtype	Affymetrix GeneChip Mouse MG_430 2.0	Gene	KLF1	-1.29158
GSE36838_Liver of mice allowed voluntary exercise + fed ad libitum diet - high-fat (60%) _vs_ low-fat (10%)	Affymetrix GeneChip Mouse MG_430 2.0	Diet	High fat	-1.50724
GSE36838_Liver of mice fed 30% calorie-restricted diet - high-fat (60%) _vs_ low-fat (10%)	Affymetrix GeneChip Mouse MG_430 2.0	Diet	High fat	0.674484
GSE36838_Liver of mice fed ad libitum diet - high-fat (60%) _vs_ low-fat (10%)	Affymetrix GeneChip Mouse MG_430 2.0	Diet	High fat	-1.52433
GSE36838_Liver of mice fed high-fat (60%) diet - 30% calorie-restricted _vs_ ad libitum	Affymetrix GeneChip Mouse MG_430 2.0	Diet	Caloric restriction	0
GSE36838_Liver of mice fed high-fat (60%) diet ad libitum - access to voluntary exercise _vs_ no exercise	Affymetrix GeneChip Mouse MG_430 2.0	Stress/Injury	EXERCISE	0
GSE36838_Liver of mice fed low-fat (10%) diet - 30% calorie-restricted _vs_ ad libitum	Affymetrix GeneChip Mouse MG_430 2.0	Diet	Caloric restriction	-3
GSE36838_Liver of mice fed low-fat (10%) diet ad libitum - access to voluntary exercise _vs_ no exercise	Affymetrix GeneChip Mouse MG_430 2.0	Stress/Injury	EXERCISE	0
GSE37546_Livers of 50-60d old male MCAD KO mice fasted 12hr after 100ug/20g body weight LPS _vs_ vehicle	Affymetrix GeneChip Mouse MG_430 2.0	Chemical	Lipopolysaccharide	-5.22185
GSE37546_Livers of 50-60d old male mice fasted 12hr after vehicle treatment - MCAD KO _vs_ wildtype	Affymetrix GeneChip Mouse MG_430 2.0	Gene	ACADM	0
GSE37546_Livers of 50-60d old male wildtype mice fasted 12hr after 100ug/20g body weight LPS _vs_ vehicle	Affymetrix GeneChip Mouse MG_430 2.0	Chemical	Lipopolysaccharide	-2.88606
GSE38067_Livers of diabetic mice (STZ-induced) - 0.1% quercetin diet for 14d _vs_ control diet	Affymetrix GeneChip Mouse MG_430 2.0	Chemical	Quercetin	-0.751046
GSE38067_Livers of diabetic mice (STZ-induced) 0.1% quercetin diet for 14d _vs_ untreated non-diabetic mice	Affymetrix GeneChip Mouse MG_430 2.0	Chemical	Quercetin	0.718739
GSE38067_Livers of diabetic mice (STZ-induced) 0.5% quercetin diet for 14d _vs_ untreated non-diabetic mice	Affymetrix GeneChip Mouse MG_430 2.0	Chemical	Quercetin	-0.427245
GSE38067_Livers of diabetic mice (STZ-induced) control diet for 14d _vs_ untreated non-diabetic mice	Affymetrix GeneChip Mouse MG_430 2.0	Chemical	STZ	1.08092
GSE38136_Livers from male BALB/C mice fed diet supplemented with 0.1% quercetin _vs_ untreated controls	Affymetrix GeneChip Mouse MG_430 2.0	Chemical	Quercetin	0
GSE38136_Livers from male BALB/C mice fed diet supplemented with 0.5% quercetin _vs_ untreated controls	Affymetrix GeneChip Mouse MG_430 2.0	Chemical	Quercetin	-1.39794
GSE38136_Livers from male BALB/C mice fed diet supplemented with 1% quercetin _vs_ untreated controls	Affymetrix GeneChip Mouse MG_430 2.0	Chemical	Quercetin	0.384892
GSE38141_Livers from mice fed 20wk on a Western diet _vs_ AIN93G control diet	Affymetrix GeneChip Mouse MG_430 2.0	Diet	WESTERN	0.929224
GSE38141_Livers from mice fed 20wk on a Western diet with 0.05% quercetin _vs_ without	Affymetrix GeneChip Mouse MG_430 2.0	Chemical/diet	Quercetin/western diet	0
GSE3843_Liver from Gyk knockout 3d old mice _vs_ wildtype	Affymetrix GeneChip Mouse MG_430 2.0	Gene	Gyk	1.57675
GSE38880_Liver of mice given subtherapeutic doses of penicillin for 7wk _vs_ untreated controls	Affymetrix GeneChip Mouse MG_430 2.0	Chemical	Penicillin	3.39794
GSE3889_Livers mice fed low-fat high-carbohydrate diet- Scd1 Null _vs_ wild-type	Affymetrix GeneChip Mouse MG_430 2.0	Gene	Scd1	1.11805
GSE3889_Livers mice fed normal diet- Scd1 Null _vs_ wild-type	Affymetrix GeneChip Mouse MG_430 2.0	Gene	Scd1	0.649946
GSE39153_Bone marrow LSK cells of irradiated mice reconstituted with fetal liver cells - necdin KO _vs_ WT	Affymetrix GeneChip Mouse MG_430 2.0	Gene	Necdin	0
GSE39554_B220+ bone marrow cells of irradiated mice engrafted with Pax5 KO fetal liver cells _vs_ WT	Affymetrix GeneChip Mouse MG_430 2.0	Gene	PAX5	1.07676
GSE39640_Liver of 18mo old mice - ATXN2-CAG42 knock-in _vs_ wildtype	Affymetrix GeneChip Mouse MG_430 2.0	Gene	ATXN2	0
GSE40773_Livers from 29-32d old mice fed 28d 0.5% phenobarbital in drinking water _vs_ untreated controls	Affymetrix GeneChip Mouse MG_430 2.0	Chemical	Phenobarbital	-2.5376
GSE4765_Liver from NZB-BinJ mice _vs_ SM-J mice	Affymetrix GeneChip Mouse MG_430 2.0	Strain	0	-3.22185
GSE5128_Liver of mice treated 13wk with 1,5-Naphthalenediamine _vs_ control	Affymetrix GeneChip Mouse MG_430 2.0	Chemical	1,5-Naphthalenediamine	3.1549
GSE5128_Liver of mice treated 13wk with 2,3-Benzofuran _vs_ control	Affymetrix GeneChip Mouse MG_430 2.0	Chemical	Benzofuran	4.27572
GSE5128_Liver of mice treated 13wk with N-(1-naphthyl)ethylenediamine Dihydrochloride _vs_ control	Affymetrix GeneChip Mouse MG_430 2.0	Chemical	N-(1-naphthyl)ethylenediamine	1.11182
GSE5128_Liver of mice treated 13wk with pentachloronitrobenzene _vs_ control	Affymetrix GeneChip Mouse MG_430 2.0	Chemical	Pentachloronitrobenzene	0
GSE5241_Liver of autoimmune-prone MRL mice IP-injected 6wk 2x per wk - DCAA _vs_ corn oil vehicle	Affymetrix GeneChip Mouse MG_430 2.0	Chemical	dichloroacetic anhydride	0.261457
GSE5241_Liver of autoimmune-prone MRL mice IP-injected 6wk 2x per wk - DCAA _vs_ DCAC	Affymetrix GeneChip Mouse MG_430 2.0	Chemical	2,2-dichloroacetyl chloride	0
GSE5241_Liver of autoimmune-prone MRL mice IP-injected 6wk 2x per wk - DCAC _vs_ corn oil vehicle	Affymetrix GeneChip Mouse MG_430 2.0	Chemical	2,2-dichloroacetyl chloride	0
GSE5959_Liver of female B6.C3H-6T congenic mice _vs_ C57BL6J mice	Affymetrix GeneChip Mouse MG_430 2.0	Strain	0	-3.52288
GSE6210_Liver from PGC1-beta mutant _vs_ wildtype	Affymetrix GeneChip Mouse MG_430 2.0	Gene	Ppargc1b	-1.23958
GSE6297_Liver from mice fed with Chimpanzee Diet _vs_ pellet diet	Affymetrix GeneChip Mouse MG_430 2.0	Diet	CHIMP	6.17393
GSE6297_Liver from mice fed with FastFood Diet _vs_ pellet diet	Affymetrix GeneChip Mouse MG_430 2.0	Diet	FAST FOOD	8.60206
GSE6297_Liver from mice fed with HumanCafe Diet _vs_ pellet diet	Affymetrix GeneChip Mouse MG_430 2.0	Diet	CAFÉ	4.18046
GSE6632_Liver from castrated male A/JCr mice - H. hepaticus infected _vs_ uninfected	Affymetrix GeneChip Mouse MG_430 2.0	Infection	H.hepaticus	0.396314
GSE6632_Liver from uninfected male A/JCr mice - castrated _vs_ uncastrated	Affymetrix GeneChip Mouse MG_430 2.0	Stress/Injury	Castration	0
GSE6850_apoE Null mouse liver + dominant neg cJun _vs_ control GFP	Affymetrix GeneChip Mouse MG_430 2.0	Gene	Jun	0.547447
GSE6903_Liver from mice fed high-fat diets - LIGHT transgenic mice _vs_ wildtype	Affymetrix GeneChip Mouse MG_430 2.0	Gene	Tnfsf14	-0.890084
GSE6998_Liver from embryos at 11.5d post conception _vs_ at 10.5d post conception	Affymetrix GeneChip Mouse MG_430 2.0	Lifestage	Development	0
GSE6998_Liver from embryos at 12.5d post conception _vs_ at 10.5d post conception	Affymetrix GeneChip Mouse MG_430 2.0	Lifestage	Development	0.680894
GSE6998_Liver from embryos at 13.5d post conception _vs_ at 10.5d post conception	Affymetrix GeneChip Mouse MG_430 2.0	Lifestage	Development	0
GSE6998_Liver from embryos at 14.5d postconception _vs_ at 10.5d post conception	Affymetrix GeneChip Mouse MG_430 2.0	Lifestage	Development	0.974285
GSE6998_Liver from embryos at 16.5d post conception _vs_ at 10.5d post conception	Affymetrix GeneChip Mouse MG_430 2.0	Lifestage	Development	0.621784
GSE6998_Liver from mice at 12hr after hepatectomy _vs_ at baseline	Affymetrix GeneChip Mouse MG_430 2.0	Stress/Injury	Partial hepatectomy	-0.241618
GSE6998_Liver from mice at 18hr after hepatectomy _vs_ at baseline	Affymetrix GeneChip Mouse MG_430 2.0	Stress/Injury	Partial hepatectomy	0.676335
GSE6998_Liver from mice at 1hr after hepatectomy _vs_ at baseline	Affymetrix GeneChip Mouse MG_430 2.0	Stress/Injury	Partial hepatectomy	0
GSE6998_Liver from mice at 24hr after hepatectomy _vs_ at baseline	Affymetrix GeneChip Mouse MG_430 2.0	Stress/Injury	Partial hepatectomy	-0.705313
GSE6998_Liver from mice at 2hr after hepatectomy _vs_ at baseline	Affymetrix GeneChip Mouse MG_430 2.0	Stress/Injury	Partial hepatectomy	0.944622
GSE6998_Liver from mice at 30hr after hepatectomy _vs_ at baseline	Affymetrix GeneChip Mouse MG_430 2.0	Stress/Injury	Partial hepatectomy	-0.359419
GSE6998_Liver from mice at 48hr after hepatectomy _vs_ at baseline	Affymetrix GeneChip Mouse MG_430 2.0	Stress/Injury	Partial hepatectomy	1.54363
GSE6998_Liver from mice at 6hr after hepatectomy _vs_ at baseline	Affymetrix GeneChip Mouse MG_430 2.0	Stress/Injury	Partial hepatectomy	1.56067
GSE6998_Liver from mice at 72hr after hepatectomy _vs_ at baseline	Affymetrix GeneChip Mouse MG_430 2.0	Stress/Injury	Partial hepatectomy	-1.06854
GSE7342_Fetal liver from E13.5 mice - p38alpha knock out mice _vs_ wild type	Affymetrix GeneChip Mouse MG_430 2.0	Gene	MAPK14	0.459671
GSE7342_Fetal liver from E15.5 mice - p38alpha knock out mice _vs_ wild type	Affymetrix GeneChip Mouse MG_430 2.0	Gene	MAPK14	-0.853872
GSE7357_Liver from B6 mice - Hfe knockout _vs_ wildtype	Affymetrix GeneChip Mouse MG_430 2.0	Gene	Hfe	0
GSE7357_Liver from D2 mice - Hfe knockout _vs_ wildtype	Affymetrix GeneChip Mouse MG_430 2.0	Gene	Hfe	-0.628563
GSE7699_Liver from mice on ketogenic diet _vs_ chow	Affymetrix GeneChip Mouse MG_430 2.0	Diet	ketogenic diet	2.13668
GSE8295_Liver from 12-20wk old male 129S1-SvlmJ (wildtype) mice + 5d WY14643 _vs_ untreated mice	Affymetrix GeneChip Mouse MG_430 2.0	Chemical	WY-14,643	48.699
GSE8295_Liver from 12-20wk old male 129S4-SvJae (PPARa-KO) mice + 5d WY14643 _vs_ untreated mice	Affymetrix GeneChip Mouse MG_430 2.0	Chemical	WY-14,643	-0.527975
GSE8295_Liver from 5d WY14643 treated 129S4-SvJae (PPARa-KO) mice _vs_ 129S1-SvlmJ (wildtype) mice	Affymetrix GeneChip Mouse MG_430 2.0	Gene	PPARA	-3.69897
GSE8295_Liver from untreated 129S4-SvJae (PPARa-KO) mice _vs_ 129S1-SvlmJ (wildtype) mice	Affymetrix GeneChip Mouse MG_430 2.0	Gene	PPARA	-48.2218
GSE8396_Liver from mice C10-0 treated 6hr - PPARa-Null _vs_ wildtype	Affymetrix GeneChip Mouse MG_430 2.0	Gene	PPARA	-30.3098
GSE8396_Liver from mice C18-1 treated 6hr - PPARa-Null _vs_ wildtype	Affymetrix GeneChip Mouse MG_430 2.0	Gene	PPARA	-18.3279
GSE8396_Liver from mice C18-2 treated 6hr - PPARa-Null _vs_ wildtype	Affymetrix GeneChip Mouse MG_430 2.0	Gene	PPARA	-31.041
GSE8396_Liver from mice C18-3 treated 6hr - PPARa-Null _vs_ wildtype	Affymetrix GeneChip Mouse MG_430 2.0	Gene	PPARA	-25.4685
GSE8396_Liver from mice C20-5 treated 6hr - PPARa-Null _vs_ wildtype	Affymetrix GeneChip Mouse MG_430 2.0	Gene	PPARA	-37.5086
GSE8396_Liver from mice C22-6 treated 6hr - PPARa-Null _vs_ wildtype	Affymetrix GeneChip Mouse MG_430 2.0	Gene	PPARA	-33.9586
GSE8396_Liver from mice fenofibrate treated 6hr - PPARa-Null _vs_ wildtype	Affymetrix GeneChip Mouse MG_430 2.0	Gene	PPARA	-49.0088
GSE8396_Liver from mice Wy14643 treated 6hr - PPARa-Null _vs_ wildtype	Affymetrix GeneChip Mouse MG_430 2.0	Gene	PPARA	-53.0809
GSE8396_Liver from PPARa-Null mice - C10-0 treated 6hr _vs_ untreated	Affymetrix GeneChip Mouse MG_430 2.0	Diet	C10:0	-2.40894
GSE8396_Liver from PPARa-Null mice - C18-1 treated 6hr _vs_ untreated	Affymetrix GeneChip Mouse MG_430 2.0	Diet	C18:1	0
GSE8396_Liver from PPARa-Null mice - C18-2 treated 6hr _vs_ untreated	Affymetrix GeneChip Mouse MG_430 2.0	Diet	C18:2	-2.95861
GSE8396_Liver from PPARa-Null mice - C18-3 treated 6hr _vs_ untreated	Affymetrix GeneChip Mouse MG_430 2.0	Diet	C18:3	-1.59688
GSE8396_Liver from PPARa-Null mice - C20-5 treated 6hr _vs_ untreated	Affymetrix GeneChip Mouse MG_430 2.0	Diet	C20:5	-2.38722
GSE8396_Liver from PPARa-Null mice - C22-6 treated 6hr _vs_ untreated	Affymetrix GeneChip Mouse MG_430 2.0	Diet	C22:6	0.72538
GSE8396_Liver from PPARa-Null mice - fenofibrate treated 6hr _vs_ untreated	Affymetrix GeneChip Mouse MG_430 2.0	Chemical	Fenofibrate	0.791021
GSE8396_Liver from PPARa-Null mice - WY14643 treated 6hr _vs_ untreated	Affymetrix GeneChip Mouse MG_430 2.0	Chemical	WY-14,643	0
GSE8396_Liver from untreated mice - PPARa-Null _vs_ wildtype	Affymetrix GeneChip Mouse MG_430 2.0	Gene	PPARA	-17.8539
GSE8396_Liver from wildtype mice - C10-0 treated 6hr _vs_ untreated	Affymetrix GeneChip Mouse MG_430 2.0	Diet	C10:0	8.13077
GSE8396_Liver from wildtype mice - C18-1 treated 6hr _vs_ untreated	Affymetrix GeneChip Mouse MG_430 2.0	Diet	C18:1	0
GSE8396_Liver from wildtype mice - C18-2 treated 6hr _vs_ untreated	Affymetrix GeneChip Mouse MG_430 2.0	Diet	C18:2	12.6021
GSE8396_Liver from wildtype mice - C18-3 treated 6hr _vs_ untreated	Affymetrix GeneChip Mouse MG_430 2.0	Diet	C18:3	18.7696
GSE8396_Liver from wildtype mice - C20-5 treated 6hr _vs_ untreated	Affymetrix GeneChip Mouse MG_430 2.0	Diet	C20:5	11.4559
GSE8396_Liver from wildtype mice - C22-6 treated 6hr _vs_ untreated	Affymetrix GeneChip Mouse MG_430 2.0	Diet	C22:6	24.585
GSE8396_Liver from wildtype mice - fenofibrate treated 6hr _vs_ untreated	Affymetrix GeneChip Mouse MG_430 2.0	Chemical	Fenofibrate	41.8539
GSE8396_Liver from wildtype mice - WY14643 treated 6hr _vs_ untreated	Affymetrix GeneChip Mouse MG_430 2.0	Chemical	WY-14,643	46.1024
GSE8966_Liver from SCID mice + Arkansas strain E. chaffeensis 15d _vs_ mock infected	Affymetrix GeneChip Mouse MG_430 2.0	Infection	E.chaffeensis(A)	-4.95861
GSE8966_Liver from SCID mice + Liberty strain E. chaffeensis 15d _vs_ mock infected	Affymetrix GeneChip Mouse MG_430 2.0	Infection	E.chaffeensis(L)	-4
GSE8966_Liver from SCID mice + Wakulla strain E. chaffeensis 15d _vs_ mock infected	Affymetrix GeneChip Mouse MG_430 2.0	Infection	E.chaffeensis(W)	-5.36653
GSE8969_Liver from Nrf2 knockout mice _vs_ wildtype	Affymetrix GeneChip Mouse MG_430 2.0	Gene	Nfe2l2	-0.628563
GSE9097_Mouse liver + H. hepaticus infection and tumor _vs_ infected liver without tumor	Affymetrix GeneChip Mouse MG_430 2.0	Tumor	Liver tumor	0.424928
GSE9097_Mouse liver infected with H. hepaticus _vs_ control liver	Affymetrix GeneChip Mouse MG_430 2.0	Infection	0	0
GSE9338_Liver from castaneus _vs_ musculus	Affymetrix GeneChip Mouse MG_430 2.0	Strain	0	0.818728
GSE9338_Liver from castaneus-musculus F1 _vs_ musculus-castaneus F1	Affymetrix GeneChip Mouse MG_430 2.0	Strain	0	0.473273
GSE9338_Liver from domesticus _vs_ musculus	Affymetrix GeneChip Mouse MG_430 2.0	Strain	0	-1.35952
GSE9338_Liver from domesticus-musculus F1 _vs_ musculus-domesticus F1	Affymetrix GeneChip Mouse MG_430 2.0	Strain	0	0.442252
GSE9441_Liver from C57BL6J mice strain sleep deprived _vs_ nondeprived	Affymetrix GeneChip Mouse MG_430 2.0	Stress/Injury	Sleep deprivation	0.528562
GSE9441_Liver from DBA2J mice strain sleep deprived _vs_ nondeprived	Affymetrix GeneChip Mouse MG_430 2.0	Stress/Injury	Sleep deprivation	1.30103
GSE9549_Liver from SOCS3 KO _vs_ wildtype	Affymetrix GeneChip Mouse MG_430 2.0	Gene	SOCS3	0.249723
GSE9630_Liver from AIN-diet mice + 100ppb arsenic water _vs_ not-exposed	Affymetrix GeneChip Mouse MG_430 2.0	Chemical	Arsenic	-1.8041
GSE9630_Liver from AIN-diet mice + 10ppb arsenic food _vs_ not-exposed	Affymetrix GeneChip Mouse MG_430 2.0	Chemical	Arsenic	0
GSE9630_Liver from AIN-diet mice + 10ppb arsenic water _vs_ not-exposed	Affymetrix GeneChip Mouse MG_430 2.0	Chemical	Arsenic	-1.08197
GSE9630_Liver from LRD-diet mice + 100ppb arsenic water _vs_ not-exposed	Affymetrix GeneChip Mouse MG_430 2.0	Chemical	Arsenic	0.597395
GSE9630_Liver from LRD-diet mice + 10ppb arsenic food _vs_ not-exposed	Affymetrix GeneChip Mouse MG_430 2.0	Chemical	Arsenic	0
GSE9630_Liver from LRD-diet mice + 10ppb arsenic water _vs_ not-exposed	Affymetrix GeneChip Mouse MG_430 2.0	Chemical	Arsenic	0
GSE9630_Liver from mice injected with arsenite _vs_ vehicle	Affymetrix GeneChip Mouse MG_430 2.0	Chemical	Arsenite	0.384681
GSE9630_Liver from mice injected with arsenite and dexamethasone _vs_ arsenite	Affymetrix GeneChip Mouse MG_430 2.0	Hormone	Dexamethasone	1.37161
GSE9630_Liver from mice injected with arsenite and dexamethasone _vs_ dexamethasone	Affymetrix GeneChip Mouse MG_430 2.0	Chemical	Arsenite	0
GSE9630_Liver from mice injected with arsenite and dexamethasone _vs_ vehicle	Affymetrix GeneChip Mouse MG_430 2.0	Chemical	Dexamethasone+Arsenic	1.04287
GSE9630_Liver from mice injected with dexamethasone _vs_ vehicle	Affymetrix GeneChip Mouse MG_430 2.0	Hormone	Dexamethasone	3.39794
GSE9786_Liver from mice treated with 3mg/kg/day perfluorooctanoic acid 7d - PPARalpha knockout _vs_ wildtype	Affymetrix GeneChip Mouse MG_430 2.0	Gene	PPARA	-38.6383
GSE9786_Liver from PPARalpha knockout mice treated with 3mg/kg/day perfluorooctanoic acid 7d _vs_ vehicle	Affymetrix GeneChip Mouse MG_430 2.0	Chemical	Perfluorooctanoic acid	0.54607
GSE9786_Liver from wildtype mice treated with 3mg/kg/day perfluorooctanoic acid 7d _vs_ vehicle	Affymetrix GeneChip Mouse MG_430 2.0	Chemical	Perfluorooctanoic acid	32.5528
GSE9892_Liver from IFNgamma Null mice _vs_ wildtype	Affymetrix GeneChip Mouse MG_430 2.0	Gene	Ifng	0
GSE9892_Liver from TGFbeta1 Null mice _vs_ wildtype	Affymetrix GeneChip Mouse MG_430 2.0	Gene	Tgfb1	-3.52288
GSE9892_Liver from TGFbeta1-IFNgamma double Null mice _vs_ wildtype	Affymetrix GeneChip Mouse MG_430 2.0	Gene	Tgfb1, Ifng	-0.796695
E-MEXP-1711_Liver from 24mo-old RXRa-deficient female mice _vs_ male	Affymetrix GeneChip Mouse MG_430A 2.0	Gender	FvM	0
E-MEXP-1711_Liver from 24mo-old WT female mice _vs_ male	Affymetrix GeneChip Mouse MG_430A 2.0	Gender	FvM	-0.457299
E-MEXP-1711_Liver from 6mo-old female mice RXRa-deficient _vs_ WT	Affymetrix GeneChip Mouse MG_430A 2.0	Gene	Rxra	-2.85387
E-MEXP-1711_Liver from 6mo-old male mice RXRa-deficient _vs_ WT	Affymetrix GeneChip Mouse MG_430A 2.0	Gene	Rxra	-3.22185
E-MEXP-1711_Liver from 6mo-old RXRa-deficient female mice _vs_ male	Affymetrix GeneChip Mouse MG_430A 2.0	Gender	FvM	1.19179
E-MEXP-347_Female Ames dwarf mouse liver _vs_ male	Affymetrix GeneChip Mouse MG_430A 2.0	Gender	FvM	0
E-MEXP-347_Female Ames dwarf mouse liver _vs_ wild type	Affymetrix GeneChip Mouse MG_430A 2.0	Gene	Prop1	1.65758
E-MEXP-347_Female wild type mouse liver _vs_ male	Affymetrix GeneChip Mouse MG_430A 2.0	Gender	FvM	-1.43771
E-MEXP-347_Male Ames dwarf mouse liver _vs_ wild type	Affymetrix GeneChip Mouse MG_430A 2.0	Gene	Prop1	0
E-MEXP-856_Mouse liver + constitutively active HIF-1a _vs_ wild type	Affymetrix GeneChip Mouse MG_430A 2.0	Gene	Hif1a	5.04576
E-MEXP-856_Mouse liver + constitutively active HIF-1a and HIF-2a _vs_ wild type	Affymetrix GeneChip Mouse MG_430A 2.0	Gene	Hif1a, Hif2a	1.00349
E-MEXP-856_Mouse liver + constitutively active HIF-2a _vs_ wild type	Affymetrix GeneChip Mouse MG_430A 2.0	Gene	Hif2a	2.22185
E-MEXP-856_Mouse liver + VHL knock out _vs_ wild type	Affymetrix GeneChip Mouse MG_430A 2.0	Gene	Vhl	0.726073
GSE11098_Liver from Fah KO mice _vs_ wildtype_GPL339	Affymetrix GeneChip Mouse MG_430A 2.0	Gene	FAH	4.23657
GSE11098_Liver from Fah p21 double KO mice _vs_ Fah KO mice_GPL339	Affymetrix GeneChip Mouse MG_430A 2.0	Gene	CDKN1A	-1.66354
GSE11098_Liver from Fah p21 double KO mice _vs_ wildtype_GPL339	Affymetrix GeneChip Mouse MG_430A 2.0	Gene	Fah, Cdkn1a	2.88606
GSE11126_Liver from acoustic and restraint stress exposed mice- repeated _vs_ acute	Affymetrix GeneChip Mouse MG_430A 2.0	Stress/Injury	ACOUSTIC/RESTRAINT	-1.17263
GSE11126_Liver from mice exposed to acute acoustic and restraint stress _vs_ control	Affymetrix GeneChip Mouse MG_430A 2.0	Stress/Injury	ACOUSTIC/RESTRAINT	0.913284
GSE11126_Liver from mice exposed to repeated acoustic and restraint stress _vs_ control	Affymetrix GeneChip Mouse MG_430A 2.0	Stress/Injury	ACOUSTIC/RESTRAINT	0.283329
GSE1148_Liver of male mice _vs_ female	Affymetrix GeneChip Mouse MG_430A 2.0	Gender	MvF	0
GSE11808_Liver from tumor-bearing mice (TK-4 cells in cecum)+ TSU68 _vs_ Non-tumor bearing mice + control	Affymetrix GeneChip Mouse MG_430A 2.0	Chemical	TSU68	0.641875
GSE11808_Liver on control treatment from tumor-bearing mice (TK-4 cells in cecum) _vs_ non-tumor bearing	Affymetrix GeneChip Mouse MG_430A 2.0	Tumor	COLON TUMOR	-1.77728
GSE13388_Liver of female mice + testosterone 3wk _vs_ vehicle	Affymetrix GeneChip Mouse MG_430A 2.0	Hormone	Testosterone	1.00789
GSE13388_Liver of female mice + testosterone 3wk followed by withdrawal 12wk _vs_ 3wk treatment only	Affymetrix GeneChip Mouse MG_430A 2.0	Hormone	Testosterone	1.81248
GSE13388_Liver of female mice + vehicle 3wk followed by withdrawal 12wk _vs_ 3wk vehicle only	Affymetrix GeneChip Mouse MG_430A 2.0	Miscellaneous	0	0.910802
GSE13388_Liver of female mice+testosterone 3wk followed by withdrawal 12wk _vs_ vehicle 3wk + withdrawal 12wk	Affymetrix GeneChip Mouse MG_430A 2.0	Hormone	Testosterone	0.831208
GSE14539_Liver from Mdr2 knockout mice - 2d post-partial hepatectomy _vs_ at time of surgery	Affymetrix GeneChip Mouse MG_430A 2.0	Stress/Injury	Partial hepatectomy	-1.97469
GSE14539_Liver from Mdr2 knockout mice - 6d post-partial hepatectomy _vs_ at time of surgery	Affymetrix GeneChip Mouse MG_430A 2.0	Gene	Mdr2	-2.22185
GSE14539_Liver from mice 2d post-partial hepatectomy - Mdr2 knockout mice _vs_ wildtype	Affymetrix GeneChip Mouse MG_430A 2.0	Gene	Mdr2	-0.374071
GSE14539_Liver from mice at time of surgery - Mdr2 knockout mice _vs_ wildtype	Affymetrix GeneChip Mouse MG_430A 2.0	Gene	Mdr2	-0.689307
GSE14539_Liver from wildtype mice - 2d post-partial hepatectomy _vs_ at time of surgery	Affymetrix GeneChip Mouse MG_430A 2.0	Stress/Injury	Partial hepatectomy	0.915424
GSE14539_Liver from wildtype mice - 6d post-partial hepatectomy _vs_ at time of surgery	Affymetrix GeneChip Mouse MG_430A 2.0	Stress/Injury	Partial hepatectomy	-3.69897
GSE16780_Liver from 16 week old male mice - strain 129X1 _vs_ strain B6	Affymetrix GeneChip Mouse MG_430A 2.0	Strain	0	0
GSE16780_Liver from 16 week old male mice - strain AJ _vs_ strain B6	Affymetrix GeneChip Mouse MG_430A 2.0	Strain	0	0
GSE16780_Liver from 16 week old male mice - strain AKR _vs_ strain B6	Affymetrix GeneChip Mouse MG_430A 2.0	Strain	0	0.673255
GSE16780_Liver from 16 week old male mice - strain AXB1 PgnJ _vs_ strain B6	Affymetrix GeneChip Mouse MG_430A 2.0	Strain	0	0.288868
GSE16780_Liver from 16 week old male mice - strain AXB10 PgnJ _vs_ strain B6	Affymetrix GeneChip Mouse MG_430A 2.0	Strain	0	-1.80134
GSE16780_Liver from 16 week old male mice - strain AXB12 PgnJ _vs_ strain B6	Affymetrix GeneChip Mouse MG_430A 2.0	Strain	0	0.316233
GSE16780_Liver from 16 week old male mice - strain AXB13 PgnJ _vs_ strain B6	Affymetrix GeneChip Mouse MG_430A 2.0	Strain	0	-0.54546
GSE16780_Liver from 16 week old male mice - strain AXB15 PgnJ _vs_ strain B6	Affymetrix GeneChip Mouse MG_430A 2.0	Strain	0	-1.47496
GSE16780_Liver from 16 week old male mice - strain AXB19 PgnJ _vs_ strain B6	Affymetrix GeneChip Mouse MG_430A 2.0	Strain	0	-0.355956
GSE16780_Liver from 16 week old male mice - strain AXB19a PgnJ _vs_ strain B6	Affymetrix GeneChip Mouse MG_430A 2.0	Strain	0	-1.55909
GSE16780_Liver from 16 week old male mice - strain AXB19b PgnJ _vs_ strain B6	Affymetrix GeneChip Mouse MG_430A 2.0	Strain	0	-0.837734
GSE16780_Liver from 16 week old male mice - strain AXB2 PgnJ _vs_ strain B6	Affymetrix GeneChip Mouse MG_430A 2.0	Strain	0	2
GSE16780_Liver from 16 week old male mice - strain AXB23 PgnJ _vs_ strain B6	Affymetrix GeneChip Mouse MG_430A 2.0	Strain	0	-3.22185
GSE16780_Liver from 16 week old male mice - strain AXB24 PgnJ _vs_ strain B6	Affymetrix GeneChip Mouse MG_430A 2.0	Strain	0	-1.7986
GSE16780_Liver from 16 week old male mice - strain AXB4 PgnJ _vs_ strain B6	Affymetrix GeneChip Mouse MG_430A 2.0	Strain	0	0
GSE16780_Liver from 16 week old male mice - strain AXB5 PgnJ _vs_ strain B6	Affymetrix GeneChip Mouse MG_430A 2.0	Strain	0	1.79317
GSE16780_Liver from 16 week old male mice - strain AXB6 PgnJ _vs_ strain B6	Affymetrix GeneChip Mouse MG_430A 2.0	Strain	0	0.732359
GSE16780_Liver from 16 week old male mice - strain AXB8 PgnJ _vs_ strain B6	Affymetrix GeneChip Mouse MG_430A 2.0	Strain	0	0.358229
GSE16780_Liver from 16 week old male mice - strain B6Cc3 _vs_ strain B6	Affymetrix GeneChip Mouse MG_430A 2.0	Strain	0	1.29328
GSE16780_Liver from 16 week old male mice - strain BalbcJ _vs_ strain B6	Affymetrix GeneChip Mouse MG_430A 2.0	Strain	0	-0.292941
GSE16780_Liver from 16 week old male mice - strain BTBR _vs_ strain B6	Affymetrix GeneChip Mouse MG_430A 2.0	Strain	0	-0.442974
GSE16780_Liver from 16 week old male mice - strain BUB _vs_ strain B6	Affymetrix GeneChip Mouse MG_430A 2.0	Strain	0	0.260269
GSE16780_Liver from 16 week old male mice - strain BXA1 PgnJ _vs_ strain B6	Affymetrix GeneChip Mouse MG_430A 2.0	Strain	0	-0.373865
GSE16780_Liver from 16 week old male mice - strain BXA11 PgnJ _vs_ strain B6	Affymetrix GeneChip Mouse MG_430A 2.0	Strain	0	0.523024
GSE16780_Liver from 16 week old male mice - strain BXA12 PgnJ _vs_ strain B6	Affymetrix GeneChip Mouse MG_430A 2.0	Strain	0	3.39794
GSE16780_Liver from 16 week old male mice - strain BXA13 PgnJ _vs_ strain B6	Affymetrix GeneChip Mouse MG_430A 2.0	Strain	0	0
GSE16780_Liver from 16 week old male mice - strain BXA14 PgnJ _vs_ strain B6	Affymetrix GeneChip Mouse MG_430A 2.0	Strain	0	0
GSE16780_Liver from 16 week old male mice - strain BXA16 PgnJ _vs_ strain B6	Affymetrix GeneChip Mouse MG_430A 2.0	Strain	0	0.486649
GSE16780_Liver from 16 week old male mice - strain BXA2 PgnJ _vs_ strain B6	Affymetrix GeneChip Mouse MG_430A 2.0	Strain	0	-2.11351
GSE16780_Liver from 16 week old male mice - strain BXA24 PgnJ _vs_ strain B6	Affymetrix GeneChip Mouse MG_430A 2.0	Strain	0	0
GSE16780_Liver from 16 week old male mice - strain BXA25 PgnJ _vs_ strain B6	Affymetrix GeneChip Mouse MG_430A 2.0	Strain	0	0
GSE16780_Liver from 16 week old male mice - strain BXA26 PgnJ _vs_ strain B6	Affymetrix GeneChip Mouse MG_430A 2.0	Strain	0	1.00087
GSE16780_Liver from 16 week old male mice - strain BXA4 PgnJ _vs_ strain B6	Affymetrix GeneChip Mouse MG_430A 2.0	Strain	0	-0.809949
GSE16780_Liver from 16 week old male mice - strain BXA7 PgnJ _vs_ strain B6	Affymetrix GeneChip Mouse MG_430A 2.0	Strain	0	-0.636764
GSE16780_Liver from 16 week old male mice - strain BXA8 PgnJ _vs_ strain B6	Affymetrix GeneChip Mouse MG_430A 2.0	Strain	0	-1.51856
GSE16780_Liver from 16 week old male mice - strain BXD1 TyJ _vs_ strain B6	Affymetrix GeneChip Mouse MG_430A 2.0	Strain	0	1.61979
GSE16780_Liver from 16 week old male mice - strain BXD11 TyJ _vs_ strain B6	Affymetrix GeneChip Mouse MG_430A 2.0	Strain	0	0.441171
GSE16780_Liver from 16 week old male mice - strain BXD12 TyJ _vs_ strain B6	Affymetrix GeneChip Mouse MG_430A 2.0	Strain	0	-0.465847
GSE16780_Liver from 16 week old male mice - strain BXD13 TyJ _vs_ strain B6	Affymetrix GeneChip Mouse MG_430A 2.0	Strain	0	-1.7167
GSE16780_Liver from 16 week old male mice - strain BXD14 TyJ _vs_ strain B6	Affymetrix GeneChip Mouse MG_430A 2.0	Strain	0	-0.459045
GSE16780_Liver from 16 week old male mice - strain BXD15 TyJ _vs_ strain B6	Affymetrix GeneChip Mouse MG_430A 2.0	Strain	0	0.42435
GSE16780_Liver from 16 week old male mice - strain BXD16 TyJ _vs_ strain B6	Affymetrix GeneChip Mouse MG_430A 2.0	Strain	0	0.549289
GSE16780_Liver from 16 week old male mice - strain BXD18 TyJ _vs_ strain B6	Affymetrix GeneChip Mouse MG_430A 2.0	Strain	0	-0.831208
GSE16780_Liver from 16 week old male mice - strain BXD19 TyJ _vs_ strain B6	Affymetrix GeneChip Mouse MG_430A 2.0	Strain	0	2.04096
GSE16780_Liver from 16 week old male mice - strain BXD2 TyJ _vs_ strain B6	Affymetrix GeneChip Mouse MG_430A 2.0	Strain	0	0.347657
GSE16780_Liver from 16 week old male mice - strain BXD20 TyJ _vs_ strain B6	Affymetrix GeneChip Mouse MG_430A 2.0	Strain	0	2.48149
GSE16780_Liver from 16 week old male mice - strain BXD21 TyJ _vs_ strain B6	Affymetrix GeneChip Mouse MG_430A 2.0	Strain	0	0.928118
GSE16780_Liver from 16 week old male mice - strain BXD24a TyJ _vs_ strain B6	Affymetrix GeneChip Mouse MG_430A 2.0	Strain	0	-0.852324
GSE16780_Liver from 16 week old male mice - strain BXD24b TyJ _vs_ strain B6	Affymetrix GeneChip Mouse MG_430A 2.0	Strain	0	-0.569925
GSE16780_Liver from 16 week old male mice - strain BXD27 TyJ _vs_ strain B6	Affymetrix GeneChip Mouse MG_430A 2.0	Strain	0	-1.98716
GSE16780_Liver from 16 week old male mice - strain BXD28 TyJ _vs_ strain B6	Affymetrix GeneChip Mouse MG_430A 2.0	Strain	0	0
GSE16780_Liver from 16 week old male mice - strain BXD29 TyJ _vs_ strain B6	Affymetrix GeneChip Mouse MG_430A 2.0	Strain	0	0.641684
GSE16780_Liver from 16 week old male mice - strain BXD31 TyJ _vs_ strain B6	Affymetrix GeneChip Mouse MG_430A 2.0	Strain	0	-0.567512
GSE16780_Liver from 16 week old male mice - strain BXD32 TyJ _vs_ strain B6	Affymetrix GeneChip Mouse MG_430A 2.0	Strain	0	-0.336488
GSE16780_Liver from 16 week old male mice - strain BXD33 TyJ _vs_ strain B6	Affymetrix GeneChip Mouse MG_430A 2.0	Strain	0	2.10237
GSE16780_Liver from 16 week old male mice - strain BXD34 TyJ _vs_ strain B6	Affymetrix GeneChip Mouse MG_430A 2.0	Strain	0	-0.2594
GSE16780_Liver from 16 week old male mice - strain BXD36 TyJ _vs_ strain B6	Affymetrix GeneChip Mouse MG_430A 2.0	Strain	0	-0.660549
GSE16780_Liver from 16 week old male mice - strain BXD38 TyJ _vs_ strain B6	Affymetrix GeneChip Mouse MG_430A 2.0	Strain	0	0.665747
GSE16780_Liver from 16 week old male mice - strain BXD39 TyJ _vs_ strain B6	Affymetrix GeneChip Mouse MG_430A 2.0	Strain	0	0
GSE16780_Liver from 16 week old male mice - strain BXD40 TyJ _vs_ strain B6	Affymetrix GeneChip Mouse MG_430A 2.0	Strain	0	-0.294136
GSE16780_Liver from 16 week old male mice - strain BXD42 TyJ _vs_ strain B6	Affymetrix GeneChip Mouse MG_430A 2.0	Strain	0	2.40894
GSE16780_Liver from 16 week old male mice - strain BXD5 TyJ _vs_ strain B6	Affymetrix GeneChip Mouse MG_430A 2.0	Strain	0	-0.689944
GSE16780_Liver from 16 week old male mice - strain BXD6 TyJ _vs_ strain B6	Affymetrix GeneChip Mouse MG_430A 2.0	Strain	0	-0.455436
GSE16780_Liver from 16 week old male mice - strain BXD8 TyJ _vs_ strain B6	Affymetrix GeneChip Mouse MG_430A 2.0	Strain	0	0.646853
GSE16780_Liver from 16 week old male mice - strain BXD9 TyJ _vs_ strain B6	Affymetrix GeneChip Mouse MG_430A 2.0	Strain	0	-4.16115
GSE16780_Liver from 16 week old male mice - strain BXH10 _vs_ strain B6	Affymetrix GeneChip Mouse MG_430A 2.0	Strain	0	-0.318578
GSE16780_Liver from 16 week old male mice - strain BXH14 _vs_ strain B6	Affymetrix GeneChip Mouse MG_430A 2.0	Strain	0	0.628747
GSE16780_Liver from 16 week old male mice - strain BXH19 _vs_ strain B6	Affymetrix GeneChip Mouse MG_430A 2.0	Strain	0	-2.34679
GSE16780_Liver from 16 week old male mice - strain BXH2 _vs_ strain B6	Affymetrix GeneChip Mouse MG_430A 2.0	Strain	0	-1.11919
GSE16780_Liver from 16 week old male mice - strain BXH20 _vs_ strain B6	Affymetrix GeneChip Mouse MG_430A 2.0	Strain	0	0.624154
GSE16780_Liver from 16 week old male mice - strain BXH22 _vs_ strain B6	Affymetrix GeneChip Mouse MG_430A 2.0	Strain	0	0
GSE16780_Liver from 16 week old male mice - strain BXH4 _vs_ strain B6	Affymetrix GeneChip Mouse MG_430A 2.0	Strain	0	0.903785
GSE16780_Liver from 16 week old male mice - strain BXH6 _vs_ strain B6	Affymetrix GeneChip Mouse MG_430A 2.0	Strain	0	0
GSE16780_Liver from 16 week old male mice - strain BXH7 _vs_ strain B6	Affymetrix GeneChip Mouse MG_430A 2.0	Strain	0	0.828859
GSE16780_Liver from 16 week old male mice - strain BXH8 _vs_ strain B6	Affymetrix GeneChip Mouse MG_430A 2.0	Strain	0	0
GSE16780_Liver from 16 week old male mice - strain BXH9 _vs_ strain B6	Affymetrix GeneChip Mouse MG_430A 2.0	Strain	0	0.244583
GSE16780_Liver from 16 week old male mice - strain C3H _vs_ strain B6	Affymetrix GeneChip Mouse MG_430A 2.0	Strain	0	0.284582
GSE16780_Liver from 16 week old male mice - strain C57L _vs_ strain B6	Affymetrix GeneChip Mouse MG_430A 2.0	Strain	0	0.518701
GSE16780_Liver from 16 week old male mice - strain C58 _vs_ strain B6	Affymetrix GeneChip Mouse MG_430A 2.0	Strain	0	1.13847
GSE16780_Liver from 16 week old male mice - strain CAST _vs_ strain B6	Affymetrix GeneChip Mouse MG_430A 2.0	Strain	0	-0.408045
GSE16780_Liver from 16 week old male mice - strain CBA _vs_ strain B6	Affymetrix GeneChip Mouse MG_430A 2.0	Strain	0	-0.643974
GSE16780_Liver from 16 week old male mice - strain CE _vs_ strain B6	Affymetrix GeneChip Mouse MG_430A 2.0	Strain	0	-0.285
GSE16780_Liver from 16 week old male mice - strain DBA _vs_ strain B6	Affymetrix GeneChip Mouse MG_430A 2.0	Strain	0	0
GSE16780_Liver from 16 week old male mice - strain FVB _vs_ strain B6	Affymetrix GeneChip Mouse MG_430A 2.0	Strain	0	0.386898
GSE16780_Liver from 16 week old male mice - strain I _vs_ strain B6	Affymetrix GeneChip Mouse MG_430A 2.0	Strain	0	-1.30452
GSE16780_Liver from 16 week old male mice - strain KK _vs_ strain B6	Affymetrix GeneChip Mouse MG_430A 2.0	Strain	0	-1.43063
GSE16780_Liver from 16 week old male mice - strain LG _vs_ strain B6	Affymetrix GeneChip Mouse MG_430A 2.0	Strain	0	-3.52288
GSE16780_Liver from 16 week old male mice - strain LPJ _vs_ strain B6	Affymetrix GeneChip Mouse MG_430A 2.0	Strain	0	0.50962
GSE16780_Liver from 16 week old male mice - strain MA _vs_ strain B6	Affymetrix GeneChip Mouse MG_430A 2.0	Strain	0	-1.53018
GSE16780_Liver from 16 week old male mice - strain NOD _vs_ strain B6	Affymetrix GeneChip Mouse MG_430A 2.0	Strain	0	-1.35754
GSE16780_Liver from 16 week old male mice - strain NON _vs_ strain B6	Affymetrix GeneChip Mouse MG_430A 2.0	Strain	0	-1.28483
GSE16780_Liver from 16 week old male mice - strain NZB _vs_ strain B6	Affymetrix GeneChip Mouse MG_430A 2.0	Strain	0	-0.863279
GSE16780_Liver from 16 week old male mice - strain NZW _vs_ strain B6	Affymetrix GeneChip Mouse MG_430A 2.0	Strain	0	-1.48149
GSE16780_Liver from 16 week old male mice - strain PL _vs_ strain B6	Affymetrix GeneChip Mouse MG_430A 2.0	Strain	0	-1.44249
GSE16780_Liver from 16 week old male mice - strain RIII _vs_ strain B6	Affymetrix GeneChip Mouse MG_430A 2.0	Strain	0	0.98506
GSE16780_Liver from 16 week old male mice - strain SEA _vs_ strain B6	Affymetrix GeneChip Mouse MG_430A 2.0	Strain	0	-1.53313
GSE16780_Liver from 16 week old male mice - strain SM _vs_ strain B6	Affymetrix GeneChip Mouse MG_430A 2.0	Strain	0	0
GSE16780_Liver from 16 week old male mice - strain SWR _vs_ strain B6	Affymetrix GeneChip Mouse MG_430A 2.0	Strain	0	0.907279
GSE17666_Livers from 9wk mice fed 0.2percent fenofibrate diet for last 7d - Pctp knockout _vs_ wildtype	Affymetrix GeneChip Mouse MG_430A 2.0	Gene	PCTP	0
GSE17730_Liver from type2 diabetes obesity mice + bisphosphatase deficient PFK-adenovirus 7d _vs_ control	Affymetrix GeneChip Mouse MG_430A 2.0	Gene	Pfkfb3	0.839832
GSE18332_Liver of chromogranin A-Null mice _vs_ wildtype mice_GPL8321	Affymetrix GeneChip Mouse MG_430A 2.0	Gene	CHGA	0.279841
GSE1847_Liver of induced colitis mice - diet with 1p hexane fraction Boswellia serrata for 21d _vs_ ctrl	Affymetrix GeneChip Mouse MG_430A 2.0	Diet	HEXANE EXTRACT OF BOSWELLIA	0
GSE1847_Liver of induced colitis mice - diet with 1p methanol fraction Boswellia serrata for 21d _vs_ ctrl	Affymetrix GeneChip Mouse MG_430A 2.0	Diet	METHANOL EXTRACT OF BOSWELLIA	-0.46382
GSE1873_Liver from leptin deficient mice with 12wk of intermittent hypoxia _vs_ normoxia	Affymetrix GeneChip Mouse MG_430A 2.0	Stress/Injury	Hypoxia	-1.3439
GSE18896_Neonatal liver tissue from ERRgamma Null mice _vs_ wildtype	Affymetrix GeneChip Mouse MG_430A 2.0	Gene	ESRRG	0.529296
GSE19306_Liver (normal) of adult mice - transduced with FIV at gestation d16 _vs_ non-transduced	Affymetrix GeneChip Mouse MG_430A 2.0	Infection	0	0.422623
GSE19306_Liver of adult mice - transduced with FIV at gestation d16 (tumors) _vs_ non-transduced (normal)	Affymetrix GeneChip Mouse MG_430A 2.0	Tumor	Liver tumor	0
GSE19306_Liver of adult mice transduced with FIV at gestation d16 - tumors _vs_ tissue of tumor-free mice	Affymetrix GeneChip Mouse MG_430A 2.0	Tumor	Liver tumor	-0.310514
GSE20576_ESCs derived from nuclear transfer from fetal hepatocyte iPSCs _vs_ fetal hepatocyte iPSCs	Affymetrix GeneChip Mouse MG_430A 2.0	Cell comparison	0	0.457673
GSE2127_Liver tumor from Txnip deficient 22mo old mouse _vs_ non tumor tissue adjacent to tumor	Affymetrix GeneChip Mouse MG_430A 2.0	Tumor	Liver tumor	0.436756
GSE2127_Txnip deficient mouse - liver tumor 24mo _vs_ nontumor liver 24mo	Affymetrix GeneChip Mouse MG_430A 2.0	Tumor	Liver tumor	-0.275642
GSE2127_Txnip deficient mouse - liver tumor 27mo _vs_ nontumor liver 24mo	Affymetrix GeneChip Mouse MG_430A 2.0	Tumor	Liver tumor	0.430158
GSE2198_Liver with muscle glycogen synthase KO _vs_ wildtype	Affymetrix GeneChip Mouse MG_430A 2.0	Gene	Gys1	-7.61979
GSE25457_Liver of MAT1A knockout 129SvJ mice - tumor tissue _vs_ peritumor tissue	Affymetrix GeneChip Mouse MG_430A 2.0	Tumor	Liver tumor	0.452964
GSE25457_Liver peritumor of MAT1A knockout 129SvJ mice _vs_ healthy tissue of wildtype C57BL6J mice	Affymetrix GeneChip Mouse MG_430A 2.0	Gene	Mat1a	0
GSE29426_Liver of male mice 6hr after jugular vein injection of purified mouse FGF15 _vs_ vehicle	Affymetrix GeneChip Mouse MG_430A 2.0	Hormone	FGF15	0.248336
GSE4259_Liver from POR Null _vs_ wildtype	Affymetrix GeneChip Mouse MG_430A 2.0	Gene	Por	0
GSE4259_Liver from POR Null + quercetin _vs_ wildtype + quercetin	Affymetrix GeneChip Mouse MG_430A 2.0	Gene	Por	0
GSE4528_Mouse liver 12h post partial hepatectomy _vs_ control liver	Affymetrix GeneChip Mouse MG_430A 2.0	Stress/Injury	Partial hepatectomy	0
GSE4528_Mouse liver 48h post partial hepatectomy _vs_ control liver	Affymetrix GeneChip Mouse MG_430A 2.0	Stress/Injury	Partial hepatectomy	0
GSE4528_Mouse liver 72h post partial hepatectomy _vs_ control liver	Affymetrix GeneChip Mouse MG_430A 2.0	Stress/Injury	Partial hepatectomy	0.354971
GSE4528_Mouse liver 8h post partial hepatectomy _vs_ control liver	Affymetrix GeneChip Mouse MG_430A 2.0	Stress/Injury	Partial hepatectomy	0
GSE4612_Liver of 12 month Mdr2-KO mouse (homozygous) _vs_ control (heterozygous)	Affymetrix GeneChip Mouse MG_430A 2.0	Gene	Mdr2	0
GSE4612_Liver of 3 month Mdr2-KO mouse (homozygous) _vs_ control (heterozygous)	Affymetrix GeneChip Mouse MG_430A 2.0	Gene	Mdr2	-1.13077
GSE5496_Murine liver with ABCA1-TG overexpression in LDL receptor KO _vs_ control	Affymetrix GeneChip Mouse MG_430A 2.0	Gene	ABCA1	0
GSE6593_Megakaryocytes from E14.5 fetal livers collected on 3d (MK3) _vs_ MKP stage	Affymetrix GeneChip Mouse MG_430A 2.0	Cell comparison	0	0.345535
GSE6593_Megakaryocytes from E14.5 fetal livers collected on 4d (MK4) _vs_ MKP stage	Affymetrix GeneChip Mouse MG_430A 2.0	Cell comparison	0	0
GSE6593_Megakaryocytes from E14.5 fetal livers collected on 6d (MK6) _vs_ MKP stage	Affymetrix GeneChip Mouse MG_430A 2.0	Cell comparison	0	0.694219
GSE6721_Liver from mice + phenobarbital _vs_ + vehicle	Affymetrix GeneChip Mouse MG_430A 2.0	Chemical	Phenobarbital	0.615826
GSE6721_Liver from mice on cholesterol diet _vs_ normal diet	Affymetrix GeneChip Mouse MG_430A 2.0	Diet	Cholesterol	2.4437
GSE6808_E14.5 Fetal liver from mice on Fe deficient diet- HRI Null _vs_ wildtype_GPL339	Affymetrix GeneChip Mouse MG_430A 2.0	Gene	EIF2AK1	0.367037
GSE6808_E14.5 Fetal liver from mice on normal diet- HRI Null _vs_ wildtype_GPL339	Affymetrix GeneChip Mouse MG_430A 2.0	Gene	EIF2AK1	0
GSE6808_E14.5 Fetal liver from wildtype mice on Fe deficient diet _vs_ normal diet_GPL339	Affymetrix GeneChip Mouse MG_430A 2.0	Diet	Iron deficient	-0.901356
GSE6942_Liver 14B3 cells cultured under aggregate conditions _vs_ basal	Affymetrix GeneChip Mouse MG_430A 2.0	Cell comparison	0	0
GSE6942_Liver 14B3 cells cultured under Matrigel conditions _vs_ basal	Affymetrix GeneChip Mouse MG_430A 2.0	Cell comparison	0	-0.909037
GSE6942_Liver 9A1 cells cultured under aggregate conditions _vs_ basal	Affymetrix GeneChip Mouse MG_430A 2.0	Cell comparison	0	0.828859
GSE6942_Liver 9A1 cells cultured under Matrigel conditions _vs_ basal	Affymetrix GeneChip Mouse MG_430A 2.0	Cell comparison	0	0
GSE7137_Liver of female mice fasted 18hr - KLF15 Null mice _vs_ wild-type	Affymetrix GeneChip Mouse MG_430A 2.0	Gene	Klf15	-1.77728
GSE7648_Liver from diet-induced obese mice GFP-shRNA treated _vs_ vehicle	Affymetrix GeneChip Mouse MG_430A 2.0	Stress/Injury	INJECTION	0.365523
GSE7648_Liver from diet-induced obese mice Jnk1-shRNA treated _vs_ GFP-shRNA	Affymetrix GeneChip Mouse MG_430A 2.0	Gene	Mapk8	2.76955
GSE8599_Adult mice liver expressing mutant human AAT _vs_ non-expressing	Affymetrix GeneChip Mouse MG_430A 2.0	Gene	Serpina1a (Z)	0.304956
GSE8599_Adult mice liver expressing wild type human AAT _vs_ non-expressing	Affymetrix GeneChip Mouse MG_430A 2.0	Gene	Serpina1a	0
GSE8599_Adult mice liver expressing wild type human AAT _vs_ wild type mice liver	Affymetrix GeneChip Mouse MG_430A 2.0	Gene	hAAT	0
GSE8600_Juvenile mice liver expressing mutant human AAT _vs_ non-expressing	Affymetrix GeneChip Mouse MG_430A 2.0	Gene	Serpina1a (Z)	1.13549
GSE8600_Juvenile mice liver expressing wild type human AAT _vs_ non-expressing	Affymetrix GeneChip Mouse MG_430A 2.0	Gene	Serpina1a	0.523168
GSE8642_Liver tumor from Mdr2 Knockout mice _vs_ Mdr2 heterozygote mice	Affymetrix GeneChip Mouse MG_430A 2.0	Gene	ABCB4	0.282496
GSE8642_Mdr2 Knockout mice - liver tumor _vs_ normal liver tissue	Affymetrix GeneChip Mouse MG_430A 2.0	Tumor	Liver tumor	0
GSE8642_Normal liver from Mdr2 Knockout mice _vs_ Mdr2 heterozygote mice	Affymetrix GeneChip Mouse MG_430A 2.0	Gene	ABCB4	-0.328179
GSE9484_Liver from mice on high fat diet - muscle specific activated Akt1 expression _vs_ WT	Affymetrix GeneChip Mouse MG_430A 2.0	Gene	Akt1	-0.704873
GSE9484_Liver from wildtype mice on high fat diet _vs_ normal diet	Affymetrix GeneChip Mouse MG_430A 2.0	Diet	HIGH FAT/HIGH SUCR	-1.36051
E-MEXP-1853_Livers of 42d old mice _vs_ livers of E18.5 embryos	Affymetrix GeneChip Mouse MG_U74	Lifestage	Development	1.10237
E-MEXP-1853_Livers of 8d old mice _vs_ livers of E18.5 embryos	Affymetrix GeneChip Mouse MG_U74	Lifestage	Development	-0.555019
E-MEXP-241_Livers from SNF5 KO mouse embryos _vs_ wildtype	Affymetrix GeneChip Mouse MG_U74	Gene	SMARCB1	-1.8962
E-CBIL-22_Liver from mice fasted 24hr - pgc-1a Null _vs_ wild type	Affymetrix GeneChip Mouse MG_U74A	Gene	PPARGC1A	1.04915
E-CBIL-22_Liver from mice fed standard chow- pgc-1a Null _vs_ wild type	Affymetrix GeneChip Mouse MG_U74A	Gene	PPARGC1A	0
E-CBIL-22_Liver of pgc-1a Null mice - fasted 24hr _vs_ fed standard chow	Affymetrix GeneChip Mouse MG_U74A	Diet	Fasting	-0.224535
E-CBIL-22_Liver of wildtype mice fasted 24hr _vs_ fed standard chow	Affymetrix GeneChip Mouse MG_U74A	Diet	Fasting	-0.350179
E-CBIL-24_129S6-SvEvTac strain liver+high fat diet _vs_ low fat diet	Affymetrix GeneChip Mouse MG_U74A	Diet	High fat	0.682982
E-CBIL-24_C57Bl-B6 strain liver+high fat diet _vs_ low fat diet	Affymetrix GeneChip Mouse MG_U74A	Diet	High fat	1.12494
E-CBIL-24_Liver from mice fed high fat diet- C57Bl-B6 strain _vs_ 129S6-SvEvTac	Affymetrix GeneChip Mouse MG_U74A	Strain	0	1.18709
E-CBIL-24_Livers from mice fed low fat diet- C57Bl-B6 strain _vs_ 129S6-SvEvTac	Affymetrix GeneChip Mouse MG_U74A	Strain	0	0.370794
E-MEXP-37_Fetal liver macrophages from mice treated with all-trans retinoic acid - NCoR KO mice _vs_ wildtype	Affymetrix GeneChip Mouse MG_U74A	Gene	NCOR1	0.365926
E-MEXP-37_Fetal liver macrophages from NCoR KO mice treated with all-trans retinoic acid _vs_ untreated	Affymetrix GeneChip Mouse MG_U74A	Chemical	Tretinoin	-1.45842
E-MEXP-37_Fetal liver macrophages from untreated mice - NCoR KO mice _vs_ wildtype	Affymetrix GeneChip Mouse MG_U74A	Gene	NCOR1	0.618704
E-MEXP-37_Fetal liver macrophages from wildtype mice treated with all-trans retinoic acid _vs_ untreated	Affymetrix GeneChip Mouse MG_U74A	Chemical	Tretinoin	0
E-MEXP-490_Livers of diabetic obese mice (db/db) treated 2hr with 400mg/kg metformin _vs_ vehicle	Affymetrix GeneChip Mouse MG_U74A	Chemical	Metformin	0
E-MEXP-490_Livers of diabetic obese mice (db/db) treated 2hr with 50mg/kg metformin _vs_ vehicle	Affymetrix GeneChip Mouse MG_U74A	Chemical	Metformin	0
E-MEXP-490_Livers of diabetic obese mice (db/db) treated 2hr with vehicle _vs_ untreated	Affymetrix GeneChip Mouse MG_U74A	Stress/Injury	Sham treatment	0.56336
E-MEXP-82_Liver of mice 1hr after non-toxic dose (151mg/kg) of paracetamol _vs_ saline vehicle	Affymetrix GeneChip Mouse MG_U74A	Chemical	Acetaminophen	-0.820448
E-MEXP-82_Liver of mice 1hr after toxic dose (529mg/kg) of paracetamol _vs_ saline vehicle	Affymetrix GeneChip Mouse MG_U74A	Chemical	Acetaminophen	-0.504317
E-MEXP-82_Liver of mice 24hr after non-toxic dose (151mg/kg) of paracetamol _vs_ saline vehicle	Affymetrix GeneChip Mouse MG_U74A	Chemical	Acetaminophen	0.488785
E-MEXP-82_Liver of mice 24hr after toxic dose (529mg/kg) of paracetamol _vs_ saline vehicle	Affymetrix GeneChip Mouse MG_U74A	Chemical	Acetaminophen	0.347754
E-MEXP-82_Liver of mice 4hr after non-toxic dose (151mg/kg) of paracetamol _vs_ saline vehicle	Affymetrix GeneChip Mouse MG_U74A	Chemical	Acetaminophen	0
E-MEXP-82_Liver of mice 4hr after toxic dose (529mg/kg) of paracetamol _vs_ saline vehicle	Affymetrix GeneChip Mouse MG_U74A	Chemical	Acetaminophen	-0.675101
GSE10823_Mouse liver corn oil repeated dose _vs_ single dose_GPL81	Affymetrix GeneChip Mouse MG_U74A	Diet	Corn Oil	0.274415
GSE10823_Mouse liver repeated dose trichloroethylene _vs_ corn oil_GPL81	Affymetrix GeneChip Mouse MG_U74A	Chemical	Trichloroethylene	1.14267
GSE10823_Mouse liver single dose trichloroethylene _vs_ corn oil_GPL81	Affymetrix GeneChip Mouse MG_U74A	Chemical	Trichloroethylene	1.79588
GSE10823_Mouse liver trichloroethylene repeated dose _vs_ single dose_GPL81	Affymetrix GeneChip Mouse MG_U74A	Chemical	Trichloroethylene	0.430158
GSE1093_Liver from calorie restricted mice - Ames dwarf (df/df) _vs_ normal Ames mice (+/+ or +/df)	Affymetrix GeneChip Mouse MG_U74A	Gene	Prop1	1.72584
GSE1093_Liver from mice fed ad libitum diet - Ames dwarf (df/df) _vs_ normal Ames mice (+/+ or +/df)	Affymetrix GeneChip Mouse MG_U74A	Gene	Prop1	0.616903
GSE1093_Liver of Ames dwarf (df/df) mice fed calorie restricted diet _vs_ ad libitum diet	Affymetrix GeneChip Mouse MG_U74A	Diet	Caloric restriction	0.732828
GSE1093_Livers of normal Ames (+/+ or +/df) mice fed calorie restricted diet _vs_ ad libitum diet	Affymetrix GeneChip Mouse MG_U74A	Diet	Caloric restriction	-0.424004
GSE11116_Liver expressing Fv2E-PERK fusion protein - ATF4 KO _vs_ wildtype	Affymetrix GeneChip Mouse MG_U74A	Gene	ATF4	-0.55083
GSE11116_Liver expressing Fv2E-PERK fusion protein activated with 0.2mg/kg AP20187 - ATF4 KO _vs_ wildtype	Affymetrix GeneChip Mouse MG_U74A	Gene	ATF4	-0.683191
GSE11252_Liver after 12hr of MMS treatment _vs_ untreated	Affymetrix GeneChip Mouse MG_U74A	Chemical	Methyl Methanesulfonate	1.08513
GSE11252_Liver after 12hr of MMS treatment from Aag Null mouse _vs_ wildtype	Affymetrix GeneChip Mouse MG_U74A	Gene	MPG	0
GSE11252_Liver after 24hr of MMS treatment _vs_ untreated	Affymetrix GeneChip Mouse MG_U74A	Chemical	Methyl Methanesulfonate	1.64589
GSE11252_Liver after 24hr of MMS treatment from Aag Null mouse _vs_ wildtype	Affymetrix GeneChip Mouse MG_U74A	Gene	MPG	0.604674
GSE11252_Liver after 48hr of MMS treatment _vs_ untreated	Affymetrix GeneChip Mouse MG_U74A	Chemical	Methyl Methanesulfonate	2.07058
GSE11252_Liver after 48hr of MMS treatment from Aag Null mouse _vs_ wildtype	Affymetrix GeneChip Mouse MG_U74A	Gene	MPG	-0.579714
GSE11252_Liver after 6hr of MMS treatment _vs_ untreated	Affymetrix GeneChip Mouse MG_U74A	Chemical	Methyl Methanesulfonate	0
GSE11252_Liver after 6hr of MMS treatment from Aag Null mouse _vs_ wildtype	Affymetrix GeneChip Mouse MG_U74A	Gene	MPG	0
GSE11252_Liver from Aag Null mouse _vs_ wildtype	Affymetrix GeneChip Mouse MG_U74A	Gene	MPG	1.34969
GSE11252_Liver from Aag Null mouse after 12hr of MMS treatment _vs_ untreated	Affymetrix GeneChip Mouse MG_U74A	Chemical	Methyl Methanesulfonate	0.390192
GSE11252_Liver from Aag Null mouse after 24hr of MMS treatment _vs_ untreated	Affymetrix GeneChip Mouse MG_U74A	Chemical	Methyl Methanesulfonate	0.849858
GSE11252_Liver from Aag Null mouse after 48hr of MMS treatment _vs_ untreated	Affymetrix GeneChip Mouse MG_U74A	Chemical	Methyl Methanesulfonate	0.312739
GSE11252_Liver from Aag Null mouse after 6hr of MMS treatment _vs_ untreated	Affymetrix GeneChip Mouse MG_U74A	Chemical	Methyl Methanesulfonate	0.467628
GSE12147_Liver treated with C-775146 24hr _vs_ control	Affymetrix GeneChip Mouse MG_U74A	Chemical	C-775146	14.1739
GSE12147_Liver treated with C-775146 5d _vs_ control	Affymetrix GeneChip Mouse MG_U74A	Chemical	C-775146	8
GSE12147_Liver treated with C-865520 24hr _vs_ control	Affymetrix GeneChip Mouse MG_U74A	Chemical	C-865520	11.7447
GSE12147_Liver treated with C-865520 5d _vs_ control	Affymetrix GeneChip Mouse MG_U74A	Chemical	C-865520	8
GSE12147_Liver treated with C-868388 24hr _vs_ control	Affymetrix GeneChip Mouse MG_U74A	Chemical	C-868388	5.72125
GSE12147_Liver treated with C-868388 5d _vs_ control	Affymetrix GeneChip Mouse MG_U74A	Chemical	C-868388	8.88606
GSE1321_Adenovirus treated hepatocytes - hypoxic conditions _vs_ normoxic	Affymetrix GeneChip Mouse MG_U74A	Stress/Injury	Hypoxia	0
GSE1321_Hepatocytes in hypoxic conditions - HIF1alpha Null hepatocytes _vs_ adenovirus treated wildtype	Affymetrix GeneChip Mouse MG_U74A	Gene	HIF1A	0.389766
GSE1321_Hepatocytes in normoxic conditions - adenovirus treated _vs_ untreated	Affymetrix GeneChip Mouse MG_U74A	Infection	0	-0.788879
GSE13864_Regenerating liver 0hr after partial hepatectomy in RPS6 conditional KO _vs_ wildtype	Affymetrix GeneChip Mouse MG_U74A	Gene	RPS6	0
GSE13864_Regenerating liver 20hr after partial hepatectomy in RPS6 conditional KO _vs_ wildtype	Affymetrix GeneChip Mouse MG_U74A	Gene	RPS6	-0.783043
GSE13864_Regenerating liver 30hr after partial hepatectomy in RPS6 conditional KO _vs_ wildtype	Affymetrix GeneChip Mouse MG_U74A	Gene	RPS6	-0.877129
GSE13864_Regenerating liver 40hr after partial hepatectomy in RPS6 conditional KO _vs_ wildtype	Affymetrix GeneChip Mouse MG_U74A	Gene	RPS6	1.41794
GSE1468_Liver of mice with liver-specific deletion of cytochrome P450 reductase _vs_ wildtype	Affymetrix GeneChip Mouse MG_U74A	Gene	Por	0.32744
GSE1559_Sca1+SP hematopoietic stem cells isolated from adults 10d post 5-FU treament _vs_ fetal liver HSC	Affymetrix GeneChip Mouse MG_U74A	Cell comparison	0	0.324772
GSE1559_Sca1+SP hematopoietic stem cells isolated from adults 1d post 5-FU treament _vs_ fetal liver HSC	Affymetrix GeneChip Mouse MG_U74A	Cell comparison	0	0
GSE1559_Sca1+SP hematopoietic stem cells isolated from adults 2d post 5-FU treament _vs_ fetal liver HSC	Affymetrix GeneChip Mouse MG_U74A	Cell comparison	0	-0.319937
GSE1559_Sca1+SP hematopoietic stem cells isolated from adults 30d post 5-FU treament _vs_ fetal liver HSC	Affymetrix GeneChip Mouse MG_U74A	Cell comparison	0	-0.268895
GSE1559_Sca1+SP hematopoietic stem cells isolated from adults 3d post 5-FU treament _vs_ fetal liver HSC	Affymetrix GeneChip Mouse MG_U74A	Cell comparison	0	0.388064
GSE1559_Sca1+SP hematopoietic stem cells isolated from adults 6d post 5-FU treament _vs_ fetal liver HSC	Affymetrix GeneChip Mouse MG_U74A	Cell comparison	0	0
GSE20427_Liver tissues from 25-27mo CB6F1 male mice 0.5hr after partial hepatectomy _vs_ sham surgery_GPL81	Affymetrix GeneChip Mouse MG_U74A	Stress/Injury	Partial hepatectomy	0.618524
GSE20427_Liver tissues from 25-27mo CB6F1 male mice 1hr after partial hepatectomy _vs_ sham surgery_GPL81	Affymetrix GeneChip Mouse MG_U74A	Stress/Injury	Partial hepatectomy	1.46218
GSE20427_Liver tissues from 25-27mo CB6F1 male mice 2hr after partial hepatectomy _vs_ sham surgery_GPL81	Affymetrix GeneChip Mouse MG_U74A	Stress/Injury	Partial hepatectomy	0
GSE20427_Liver tissues from 25-27mo CB6F1 male mice 4hr after partial hepatectomy _vs_ sham surgery_GPL81	Affymetrix GeneChip Mouse MG_U74A	Stress/Injury	Partial hepatectomy	1.02273
GSE20427_Liver tissues from 5-6mo CB6F1 male mice 0.5hr after partial hepatectomy _vs_ sham surgery_GPL81	Affymetrix GeneChip Mouse MG_U74A	Stress/Injury	Partial hepatectomy	1.49757
GSE20427_Liver tissues from 5-6mo CB6F1 male mice 1hr after partial hepatectomy _vs_ sham surgery_GPL81	Affymetrix GeneChip Mouse MG_U74A	Stress/Injury	Partial hepatectomy	0.734004
GSE20427_Liver tissues from 5-6mo CB6F1 male mice 2hr after partial hepatectomy _vs_ sham surgery_GPL81	Affymetrix GeneChip Mouse MG_U74A	Stress/Injury	Partial hepatectomy	0.561458
GSE20427_Liver tissues from 5-6mo CB6F1 male mice 4hr after partial hepatectomy _vs_ sham surgery_GPL81	Affymetrix GeneChip Mouse MG_U74A	Stress/Injury	Partial hepatectomy	2.30103
GSE2431_Liver from mice fed with control diet + glipizide _vs_ control diet	Affymetrix GeneChip Mouse MG_U74A	Chemical	Glipizide	-0.809108
GSE2431_Liver from mice fed with control diet + glipizide + metformin _vs_ control diet	Affymetrix GeneChip Mouse MG_U74A	Chemical	Metformin+Glipizide	0.334044
GSE2431_Liver from mice fed with control diet + rosiglitazone _vs_ control diet	Affymetrix GeneChip Mouse MG_U74A	Chemical	rosiglitazone	0.270835
GSE2431_Liver from mice fed with control diet + soy isoflavone extract _vs_ control diet	Affymetrix GeneChip Mouse MG_U74A	Diet	Soy isoflavone extract	0.632458
GSE2926_Mouse liver from stearoyl-CoA desaturase (SCD) -1 knockout _vs_ wild type	Affymetrix GeneChip Mouse MG_U74A	Gene	Scd1	0
GSE29776_Liver of adult male mice 1d after bile duct ligation (cholestatic injury) _vs_ sham procedure	Affymetrix GeneChip Mouse MG_U74A	Stress/Injury	Bile duct ligation	0.601366
GSE3129_Livers from aged (22mo) mice - Pit-1 mutant (Snell dwarf) _vs_ wild type	Affymetrix GeneChip Mouse MG_U74A	Gene	POU1F1	0.977159
GSE3129_Livers from Pit-1 mutant (Snell dwarf) mice - aged (22mo) _vs_ young (6mo)	Affymetrix GeneChip Mouse MG_U74A	Lifestage	Aging	0.236273
GSE3129_Livers from young (6mo) mice - Pit-1 mutant (Snell dwarf) _vs_ wild type	Affymetrix GeneChip Mouse MG_U74A	Gene	POU1F1	0.855115
GSE363_Liver from low fat diet fed LDL receptor deficient mice _vs_ C57BL6 control	Affymetrix GeneChip Mouse MG_U74A	Gene	LDLR	1.02965
GSE363_Livers from high fat diet fed LDL receptor deficient mice _vs_ C57BL6 control	Affymetrix GeneChip Mouse MG_U74A	Gene	LDLR	-0.219395
GSE363_Livers of C57BL6 mice + High fat diet _vs_ Low fat diet	Affymetrix GeneChip Mouse MG_U74A	Diet	High fat	0.769807
GSE363_Livers of LDL receptor deficient mice + High fat diet _vs_ Low fat diet	Affymetrix GeneChip Mouse MG_U74A	Diet	High fat	2.38722
GSE369_Liver of IFN(-/-) mice + IFN _vs_ IFN(-/-) mice + PBS	Affymetrix GeneChip Mouse MG_U74A	Cytokine	Interferon-beta	-0.244125
GSE369_Liver of Socs3(-/-) mice + IL6 _vs_ Socs3(-/-) mice + PBS	Affymetrix GeneChip Mouse MG_U74A	Cytokine	Interleukin-6	-0.795609
GSE369_Liver of wild type mice +IL6 _vs_ wild type mice +PBS	Affymetrix GeneChip Mouse MG_U74A	Cytokine	Interleukin-6	0
GSE4740_Livers of 4 day old mice 24hr post AFB1 injection _vs_ untreated	Affymetrix GeneChip Mouse MG_U74A	Chemical	AFB1	-0.275724
GSE4740_Livers of 4 day old mice 24hr post AFB1 injection _vs_ vehicle	Affymetrix GeneChip Mouse MG_U74A	Chemical	AFB1	0
GSE4740_Livers of 4 day old mice 4hr post AFB1 injection _vs_ untreated	Affymetrix GeneChip Mouse MG_U74A	Chemical	AFB1	-0.681311
GSE4740_Livers of 4 day old mice 4hr post AFB1 injection _vs_ vehicle	Affymetrix GeneChip Mouse MG_U74A	Chemical	AFB1	-0.737549
GSE4740_Livers of adult mice 24hr post AFB1 injection 10ml per kg volume _vs_ 4 day old	Affymetrix GeneChip Mouse MG_U74A	Lifestage	Development	-0.546223
GSE4740_Livers of adult mice 24hr post AFB1 injection 10ml per kg volume _vs_ 5ml per kg volume	Affymetrix GeneChip Mouse MG_U74A	Chemical	AFB1	0
GSE4740_Livers of adult mice 24hr post AFB1 injection 10ml per kg volume _vs_ untreated	Affymetrix GeneChip Mouse MG_U74A	Chemical	AFB1	0.322576
GSE4740_Livers of adult mice 24hr post AFB1 injection 10ml per kg volume _vs_ vehicle	Affymetrix GeneChip Mouse MG_U74A	Chemical	AFB1	0.507799
GSE4740_Livers of adult mice 24hr post AFB1 injection 5ml per kg volume _vs_ 4 day old	Affymetrix GeneChip Mouse MG_U74A	Lifestage	Development	-0.518414
GSE4740_Livers of adult mice 24hr post AFB1 injection 5ml per kg volume _vs_ untreated	Affymetrix GeneChip Mouse MG_U74A	Chemical	AFB1	-1.19791
GSE4740_Livers of adult mice 24hr post AFB1 injection 5ml per kg volume _vs_ vehicle	Affymetrix GeneChip Mouse MG_U74A	Chemical	AFB1	-0.40605
GSE4740_Livers of adult mice 4hr post AFB1 injection 10ml per kg volume _vs_ 4 day old	Affymetrix GeneChip Mouse MG_U74A	Lifestage	Development	-0.538351
GSE4740_Livers of adult mice 4hr post AFB1 injection 10ml per kg volume _vs_ 5ml per kg volume	Affymetrix GeneChip Mouse MG_U74A	Chemical	AFB1	-0.305307
GSE4740_Livers of adult mice 4hr post AFB1 injection 10ml per kg volume _vs_ untreated	Affymetrix GeneChip Mouse MG_U74A	Chemical	AFB1	-1.12901
GSE4740_Livers of adult mice 4hr post AFB1 injection 10ml per kg volume _vs_ vehicle	Affymetrix GeneChip Mouse MG_U74A	Chemical	AFB1	0.299556
GSE4740_Livers of adult mice 4hr post AFB1 injection 5ml per kg volume _vs_ 4 day old	Affymetrix GeneChip Mouse MG_U74A	Lifestage	Development	-0.454817
GSE4740_Livers of adult mice 4hr post AFB1 injection 5ml per kg volume _vs_ untreated	Affymetrix GeneChip Mouse MG_U74A	Chemical	AFB1	-0.462937
GSE4740_Livers of adult mice 4hr post AFB1 injection 5ml per kg volume _vs_ vehicle	Affymetrix GeneChip Mouse MG_U74A	Chemical	AFB1	0
GSE564_Liver of SCN-lesioned mice - treated with 2mg per kg dexamethasone _vs_ vehicle	Affymetrix GeneChip Mouse MG_U74A	Hormone	Dexamethasone	-1.25964
GSE614_Liver of Abca1 heterozygous mutant mice _vs_ wildtype	Affymetrix GeneChip Mouse MG_U74A	Gene	ABCA1	0.847712
GSE6787_E12.5 Rb Null fetal mouse liver _vs_ wild type	Affymetrix GeneChip Mouse MG_U74A	Gene	RB1	0
GSE867_Liver from female Nrf2 KO mice _vs_ wildtype	Affymetrix GeneChip Mouse MG_U74A	Gene	NFE2L2	0.49812
GSE867_Liver from male Nrf2 KO mice _vs_ wildtype	Affymetrix GeneChip Mouse MG_U74A	Gene	NFE2L2	-0.324497
GSE988_Liver from GHR m391 truncation mutant mice _vs_ wildtype	Affymetrix GeneChip Mouse MG_U74A	Gene	GHR	-0.247107
GSE988_Liver from GHR m569 truncation mutant mice _vs_ wildtype	Affymetrix GeneChip Mouse MG_U74A	Gene	GHR	-0.366431
GSE988_Liver from GHR Null mice _vs_ wildtype	Affymetrix GeneChip Mouse MG_U74A	Gene	GHR	0.539102
GSE91_Hepatocytes of fish oil (contains docosahexaenoic acid) fed mice _vs_ control fed	Affymetrix GeneChip Mouse Mu11K	Diet	Fish oil	0
GSE91_Hepatocytes of fish oil + fungal oil (docosahexaenoic and arachidonic acid) fed mice_vs_control fed	Affymetrix GeneChip Mouse Mu11K	Diet	Fish and fungal oils	0.416121
GSE91_Hepatocytes of fungal oil (contains arachidonic acid) fed mice _vs_ control fed	Affymetrix GeneChip Mouse Mu11K	Diet	Fungal oil	0
E-TOXM-18_Liver of female mice treated 2wk with 2500 ppm oxazepam _vs_ untreated	Agilent Mouse G4121A	Chemical	Oxazepam	2.21467
E-TOXM-18_Liver of female mice treated 2wk with 5000 ppm o-nitrotoluene _vs_ untreated	Agilent Mouse G4121A	Chemical	2-nitrotoluene	0.355168
E-TOXM-18_Liver of female mice treated 2wk with 5000 ppm p-nitrotoluene _vs_ untreated	Agilent Mouse G4121A	Chemical	4-nitrotoluene	0.371407
E-TOXM-18_Liver of female mice treated 2wk with 75mg/kg eugenol _vs_ untreated	Agilent Mouse G4121A	Chemical	Eugenol	0.416915
E-TOXM-18_Liver of female mice treated 2wk with 75mg/kg methyleugenol _vs_ eugenol	Agilent Mouse G4121A	Chemical	Methyleugenol	-0.670399
E-TOXM-18_Liver of female mice treated 2wk with 75mg/kg methyleugenol _vs_ untreated	Agilent Mouse G4121A	Chemical	methyleugenol	0
E-TOXM-18_Liver of female mice treated 2wk with1250 ppm o-nitrotoluene _vs_ untreated	Agilent Mouse G4121A	Chemical	2-nitrotoluene	1.11805
E-TOXM-18_Liver of male mice treated 2wk with 2500 ppm oxazepam _vs_ untreated	Agilent Mouse G4121A	Chemical	Oxazepam	2.95861
E-TOXM-18_Liver of male mice treated 2wk with 5000 ppm o-nitrotoluene _vs_ untreated	Agilent Mouse G4121A	Chemical	2-nitrotoluene	0.446967
E-TOXM-18_Liver of mice treated 2wk with 2500 ppm oxazepam - male _vs_ female	Agilent Mouse G4121A	Gender	MvF	0
E-TOXM-18_Liver of mice treated 2wk with 5000 ppm o-nitrotoluene - male _vs_ female	Agilent Mouse G4121A	Gender	MvF	0.787014
GSE10865_Liver from M16 polygenic mice fed 14d 1% conjugated linoleic acid diet _vs_ linoleic acid diet	Agilent Mouse G4121A	Diet	trans-10,cis-12-conjugated linoleic acid	0
GSE10390_Livers of female mice- HNF4a KO _vs_ wild type	Agilent Mouse Whole Genome G4122A/G4122F	Gene	Hnf4a	1.86328
GSE10390_Livers of HNF4a KO maice - female _vs_ male	Agilent Mouse Whole Genome G4122A/G4122F	Gender	FvM	-1.45346
GSE10390_Livers of HNF4a wild type mice - female _vs_ male	Agilent Mouse Whole Genome G4122A/G4122F	Gender	FvM	0
GSE10390_Livers of male mice- HNF4a KO_vs_ wild type	Agilent Mouse Whole Genome G4122A/G4122F	Gene	Hnf4a	1.28651
GSE10421_Liver from C57BL-6 mice on iron-deficient diet _vs_ balanced diet	Agilent Mouse Whole Genome G4122A/G4122F	Diet	Iron deficient	1.97062
GSE10421_Liver from C57BL-6 mice on iron-enriched diet _vs_ balanced diet	Agilent Mouse Whole Genome G4122A/G4122F	Diet	Iron enriched	1.64975
GSE10421_Liver from DBA-2 mice on iron-deficient diet _vs_ balanced diet	Agilent Mouse Whole Genome G4122A/G4122F	Diet	Iron deficient	1.81816
GSE10421_Liver from DBA-2 mice on iron-enriched diet _vs_ balanced diet	Agilent Mouse Whole Genome G4122A/G4122F	Diet	Iron enriched	-0.363211
GSE10421_Liver from mice on balanced diet C57BL-6 _vs_ DBA-2	Agilent Mouse Whole Genome G4122A/G4122F	Strain	0	0
GSE10421_Liver from mice on iron-deficient diet C57BL-6 _vs_ DBA-2	Agilent Mouse Whole Genome G4122A/G4122F	Strain	0	0
GSE10421_Liver from mice on iron-enriched diet C57BL-6 _vs_ DBA-2	Agilent Mouse Whole Genome G4122A/G4122F	Strain	0	0.769296
GSE14921_Liver from C57BL6 mice with hepatocyte-specific SIRT1 knockout _vs_ control	Agilent Mouse Whole Genome G4122A/G4122F	Gene	SIRT1	-0.602408
GSE19487_Liver from C57BL/6 mice exposed 11d to 40mg/m3 1hr/d nano-TiO2 by inhalation _vs_ untreated controls	Agilent Mouse Whole Genome G4122A/G4122F	Chemical	titanium dioxide	0
GSE21065_Livers of 10wk C57BL6 castrated males C. burnetii infected _vs_ uninfected	Agilent Mouse Whole Genome G4122A/G4122F	Infection	0	-3.69897
GSE21065_Livers of 10wk C57BL6 females - ovarietomized and 24hr C. burnetii infected _vs_intact uninfected	Agilent Mouse Whole Genome G4122A/G4122F	Infection	0	-4.01323
GSE21065_Livers of 10wk C57BL6 females C. burnetii infected - ovariectomized _vs_ intact	Agilent Mouse Whole Genome G4122A/G4122F	Stress/Injury	Ovariectomized	-0.947306
GSE21065_Livers of 10wk C57BL6 females C. burnetii uninfected - ovarietomized _vs_ intact	Agilent Mouse Whole Genome G4122A/G4122F	Stress/Injury	Ovariectomized	0.473919
GSE21065_Livers of 10wk C57BL6 intact females C. burnetii infected _vs_ uninfected	Agilent Mouse Whole Genome G4122A/G4122F	Infection	0	-6.20066
GSE21065_Livers of 10wk C57BL6 intact males C. burnetii infected _vs_ uninfected	Agilent Mouse Whole Genome G4122A/G4122F	Infection	0	-4.10237
GSE21065_Livers of 10wk C57BL6 intact mice 24hr C. burnetii infected - males _vs_ females	Agilent Mouse Whole Genome G4122A/G4122F	Gender	MvF	0.49363
GSE21065_Livers of 10wk C57BL6 intact mice uninfected - males _vs_ females	Agilent Mouse Whole Genome G4122A/G4122F	Gender	MvF	0
GSE21065_Livers of 10wk C57BL6 males - castrated and 24hr C. burnetii infected _vs_ intact uninfected	Agilent Mouse Whole Genome G4122A/G4122F	Infection	0	-5.04576
GSE21065_Livers of 10wk C57BL6 males C. burnetii infected - castrated _vs_ intact	Agilent Mouse Whole Genome G4122A/G4122F	Stress/Injury	Castration	-0.81051
GSE21065_Livers of 10wk C57BL6 males C. burnetii uninfected - castrated _vs_ intact	Agilent Mouse Whole Genome G4122A/G4122F	Stress/Injury	Castration	-1.7167
GSE21065_Livers of 10wk C57BL6 ovariectomized females C. burnetii infected _vs_ uninfected	Agilent Mouse Whole Genome G4122A/G4122F	Infection	0	-6.50864
GSE21065_Livers of 10wk C57BL6 sterilized mice 24hr C. burnetii infected - males _vs_ females	Agilent Mouse Whole Genome G4122A/G4122F	Gender	MvF	0.409939
GSE21065_Livers of 10wk C57BL6 sterilized mice uninfected - males _vs_ females	Agilent Mouse Whole Genome G4122A/G4122F	Gender	MvF	-0.84863
GSE21903_Livers from 1yr C57BL6 mice with TAK1 knockout _vs_ wildtype	Agilent Mouse Whole Genome G4122A/G4122F	Gene	NR2C2	-6.4318
GSE23736_Liver of mice on a high fat diet 6wk - RORa Null _vs_ wildtype littermates	Agilent Mouse Whole Genome G4122A/G4122F	Gene	RORA	-4.23657
GSE23907_Liver of adult C57BL6-129JAE mice _vs_ ESC line V6.5	Agilent Mouse Whole Genome G4122A/G4122F	Strain	0	0
GSE23907_Liver of adult C57BL6-129JAE mice _vs_ neural progenitor cells from 4d old embryoid bodies	Agilent Mouse Whole Genome G4122A/G4122F	Cell comparison	0	0
GSE24219_Liver from female mice collected 20d after inoculation with Lactobacillus _vs_ vehicle	Agilent Mouse Whole Genome G4122A/G4122F	Infection	0	-0.295592
GSE24256_Liver of 11wk old adrenalectomized female mice 6hr post 1mg/kg dexamethasone injection _vs_ vehicle	Agilent Mouse Whole Genome G4122A/G4122F	Hormone	Dexamethasone	2.3098
GSE24256_Liver of 11wk old adrenalectomized male mice 6hr post 1mg/kg dexamethasone injection _vs_ vehicle	Agilent Mouse Whole Genome G4122A/G4122F	Hormone	Dexamethasone	0.22614
GSE24256_Liver of 11wk old adrenalectomized mice 6hr post 1mg/kg dexamethasone injection - male _vs_ female	Agilent Mouse Whole Genome G4122A/G4122F	Gender	MvF	0
GSE24751_Liver of male mice 4hr after 3d daily exposure to 300mg/kg BaP _vs_ corn oil vehicle	Agilent Mouse Whole Genome G4122A/G4122F	Chemical	Benzo[a]pyrene	0.968592
GSE24907_Liver of male MutaTM mice 40.6 strain 3d after 28d oral gavage with 25mg/kg BaP _vs_ vehicle	Agilent Mouse Whole Genome G4122A/G4122F	Chemical	Benzo[a]pyrene	-0.234853
GSE24907_Liver of male MutaTM mice 40.6 strain 3d after 28d oral gavage with 50mg/kg BaP _vs_ vehicle	Agilent Mouse Whole Genome G4122A/G4122F	Chemical	Benzo[a]pyrene	-0.516984
GSE24907_Liver of male MutaTM mice 40.6 strain 3d after 28d oral gavage with 75mg/kg BaP _vs_ vehicle	Agilent Mouse Whole Genome G4122A/G4122F	Chemical	Benzo[a]pyrene	0.527536
GSE26728_Liver of mice exposed 5000ug/Kg/day bisphenol A for 28d _vs_ untreated controls	Agilent Mouse Whole Genome G4122A/G4122F	Chemical	bisphenol A	-0.50404
GSE26728_Liver of mice exposed 50ug/Kg/day bisphenol A for 28d _vs_ untreated controls	Agilent Mouse Whole Genome G4122A/G4122F	Chemical	bisphenol A	-5.34679
GSE28175_Liver of mouse fetus on 18d of gestation - mother food deprived day 17 _vs_ control diet	Agilent Mouse Whole Genome G4122A/G4122F	Diet	Fasting	1.25571
GSE28175_Liver of pregnant mice on 18d of gestation - food deprived day 17 _vs_ control diet	Agilent Mouse Whole Genome G4122A/G4122F	Diet	Fasting	5.08092
GSE28176_Livers of mice 6hr post LPS injection after 4wk nucleoprotein enriched diet _vs_ control diet	Agilent Mouse Whole Genome G4122A/G4122F	Diet	Nucleoprotein diet+LPS	0.276873
GSE28198_Liver tissue 4-5wk myc expresssion - pre-tumor tissue _vs_ control liver	Agilent Mouse Whole Genome G4122A/G4122F	Tumor	Liver tumor	-0.695294
GSE28198_Liver tissue 8-9wk myc expresssion - tumor tissue _vs_ control liver	Agilent Mouse Whole Genome G4122A/G4122F	Tumor	Liver tumor	0.98632
GSE28198_Liver tissue 8-9wk myc expresssion then 72hr no myc expression - regressing tumor _vs_ control liver	Agilent Mouse Whole Genome G4122A/G4122F	Tumor	Liver tumor	1.32239
GSE28892_Hepatocyte expressing Foxl1 from mice on DDC diet 14d _vs_ normal diet_GPL4134	Agilent Mouse Whole Genome G4122A/G4122F	Diet	Dicarbethoxydihydrocollidine	0
GSE28892_Hepatocyte expressing Foxl1 from mice on DDC diet 3d _vs_ normal diet_GPL4134	Agilent Mouse Whole Genome G4122A/G4122F	Diet	Dicarbethoxydihydrocollidine	-0.306009
GSE28892_Hepatocyte expressing Foxl1 from mice on DDC diet 7d _vs_ normal diet_GPL4134	Agilent Mouse Whole Genome G4122A/G4122F	Diet	Dicarbethoxydihydrocollidine	-0.470313
GSE28892_Hepatocyte from mice on DDC diet 14d - expressing Foxl1 _vs_ not expressing Foxl1_GPL4134	Agilent Mouse Whole Genome G4122A/G4122F	Gene	FOXL1	-0.454322
GSE28892_Hepatocyte from mice on DDC diet 3d - expressing Foxl1 _vs_ not expressing Foxl1_GPL4134	Agilent Mouse Whole Genome G4122A/G4122F	Gene	FOXL1	0.587707
GSE28892_Hepatocyte from mice on DDC diet 7d - expressing Foxl1 _vs_ not expressing Foxl1_GPL4134	Agilent Mouse Whole Genome G4122A/G4122F	Gene	FOXL1	0
GSE28892_Hepatocyte not expressing Foxl1 from mice on DDC diet 14d _vs_ normal diet_GPL4134	Agilent Mouse Whole Genome G4122A/G4122F	Diet	Dicarbethoxydihydrocollidine	-0.721018
GSE28892_Hepatocyte not expressing Foxl1 from mice on DDC diet 3d _vs_ normal diet_GPL4134	Agilent Mouse Whole Genome G4122A/G4122F	Diet	Dicarbethoxydihydrocollidine	0
GSE28892_Hepatocyte not expressing Foxl1 from mice on DDC diet 7d _vs_ normal diet_GPL4134	Agilent Mouse Whole Genome G4122A/G4122F	Diet	Dicarbethoxydihydrocollidine	-0.318307
GSE29121_CD133- MIC1-1C3- liver cells from adult mice fed 0.1% DDC for 2wk _vs_ no DDC	Agilent Mouse Whole Genome G4122A/G4122F	Chemical	5-diethoxycarbonyl-1,4-dihydrocollidine	0
GSE29121_CD133+ MIC1-1C3+ liver cells from adult mice fed 0.1% DDC for 2wk _vs_ no DDC	Agilent Mouse Whole Genome G4122A/G4122F	Chemical	5-diethoxycarbonyl-1,4-dihydrocollidine	-0.576426
GSE29121_Liver cells from adult mice fed 0.1% DDC for 2wk - CD133+ MIC1-1C3+ _vs_ CD133- MIC1-1C3-	Agilent Mouse Whole Genome G4122A/G4122F	Cell comparison	0	-0.220259
GSE29121_Liver cells from adult mice fed a standard diet for 2wk - CD133+ MIC1-1C3+ _vs_ CD133- MIC1-1C3-	Agilent Mouse Whole Genome G4122A/G4122F	Cell comparison	0	0.345823
GSE29725_Hepatocytes from livers of adult C57BL/6 mice _vs_ MEFs	Agilent Mouse Whole Genome G4122A/G4122F	Cell comparison	0	0.583692
GSE29725_Hepatocytes induced from MEFs by transfection with Hnf4alpha + Foxa1 _vs_ uninduced MEFs	Agilent Mouse Whole Genome G4122A/G4122F	Gene	FOXA2/Hnf4a	0
GSE29725_Hepatocytes induced from MEFs by transfection with Hnf4alpha + Foxa2 _vs_ uninduced MEFs	Agilent Mouse Whole Genome G4122A/G4122F	Gene	FOXA1/Hnf4a	-0.348819
GSE29725_Hepatocytes induced from MEFs by transfection with Hnf4alpha + Foxa3 _vs_ uninduced MEFs	Agilent Mouse Whole Genome G4122A/G4122F	Gene	FOXA3/Hnf4a	0
GSE32244_Liver of female mice not exposed to liver carcinogens - foxa1 foxa2 Null _vs_ wildtype	Agilent Mouse Whole Genome G4122A/G4122F	Gene	FOXA1/Foxa2	0.720561
GSE32244_Liver of female mice with induced hepatocellular carcinoma - foxa1 foxa2 Null _vs_ wildtype	Agilent Mouse Whole Genome G4122A/G4122F	Gene	FOXA1/Foxa2	0.450751
GSE32244_Liver of foxa1 foxa2 Null female mice - induced hepatocellular carcinoma _vs_ unexposed healthy	Agilent Mouse Whole Genome G4122A/G4122F	Tumor	Liver tumor	-0.332827
GSE32244_Liver of foxa1 foxa2 Null mice with induced hepatocellular carcinoma - male _vs_ female	Agilent Mouse Whole Genome G4122A/G4122F	Gender	MvF	0
GSE32244_Liver of male mice with induced hepatocellular carcinoma - foxa1 foxa2 Null _vs_ wildtype	Agilent Mouse Whole Genome G4122A/G4122F	Gene	FOXA1/Foxa2	0.98506
GSE32244_Liver of wildtype female mice - induced hepatocellular carcinoma _vs_ unexposed healthy	Agilent Mouse Whole Genome G4122A/G4122F	Tumor	Liver tumor	-0.455312
GSE32244_Liver of wildtype mice with induced hepatocellular carcinoma - male _vs_ female	Agilent Mouse Whole Genome G4122A/G4122F	Gender	MvF	0
GSE33901_Liver E2F1 KO - LPS treated 20hr _vs_ saline control	Agilent Mouse Whole Genome G4122A/G4122F	Infection	0	-1.13018
GSE33901_Liver E2F1 wildtype - LPS treated 20hr _vs_ saline control	Agilent Mouse Whole Genome G4122A/G4122F	Chemical	Lipopolysaccharide	0.352324
GSE33901_Liver LPS treated 20hr - E2F1 KO _vs_ wildtype	Agilent Mouse Whole Genome G4122A/G4122F	Gene	E2F1	-0.232102
GSE33901_Liver LPS treated 6hr - E2F1 KO _vs_ wildtype	Agilent Mouse Whole Genome G4122A/G4122F	Gene	E2F1	-0.278272
GSE33901_Liver saline control 20hr - E2F1 KO _vs_ wildtype	Agilent Mouse Whole Genome G4122A/G4122F	Gene	E2F1	0.22388
GSE35943_Liver 1d post mock corneal infection - Stat1 KO _vs_ wildtype	Agilent Mouse Whole Genome G4122A/G4122F	Gene	STAT1	0
GSE35943_Liver 1d post vhs-Null HSV-1 corneal infection - Stat1 KO _vs_ wildtype	Agilent Mouse Whole Genome G4122A/G4122F	Gene	STAT1	0
GSE35943_Liver 3d post vhs-Null HSV-1 corneal infection - Stat1 KO _vs_ wildtype	Agilent Mouse Whole Genome G4122A/G4122F	Gene	STAT1	-1.22841
GSE35943_Liver 3d post wildtype HSV-1 corneal infection - Stat1 KO _vs_ wildtype	Agilent Mouse Whole Genome G4122A/G4122F	Gene	STAT1	-1.42597
GSE35943_Liver 5d post vhs-Null HSV-1 corneal infection - Stat1 KO _vs_ wildtype	Agilent Mouse Whole Genome G4122A/G4122F	Gene	STAT1	-1.83863
GSE35943_Liver 5d post wildtype HSV-1 corneal infection - Stat1 KO _vs_ wildtype	Agilent Mouse Whole Genome G4122A/G4122F	Gene	STAT1	-2.67778
GSE35943_Liver 7d post vhs-Null HSV-1 corneal infection - Stat1 KO _vs_ wildtype	Agilent Mouse Whole Genome G4122A/G4122F	Gene	STAT1	0.277366
GSE35943_Liver 7d post wildtype HSV-1 corneal infection - Stat1 KO _vs_ wildtype	Agilent Mouse Whole Genome G4122A/G4122F	Gene	STAT1	0
GSE35943_Liver Stat1 KO 1d post vhs-Null HSV-1 corneal infection _vs_ mock infection	Agilent Mouse Whole Genome G4122A/G4122F	Infection	0	0
GSE35943_Liver Stat1 KO 3d post vhs-Null HSV-1 corneal infection _vs_ mock infection	Agilent Mouse Whole Genome G4122A/G4122F	Infection	0	0
GSE35943_Liver Stat1 KO 3d post wildtype HSV-1 corneal infection _vs_ mock infection	Agilent Mouse Whole Genome G4122A/G4122F	Infection	0	-2.37675
GSE35943_Liver Stat1 KO 5d post vhs-Null HSV-1 corneal infection _vs_ mock infection	Agilent Mouse Whole Genome G4122A/G4122F	Infection	0	-3.30103
GSE35943_Liver Stat1 KO 5d post wildtype HSV-1 corneal infection _vs_ mock infection	Agilent Mouse Whole Genome G4122A/G4122F	Infection	0	-2.58503
GSE35943_Liver Stat1 KO 7d post vhs-Null HSV-1 corneal infection _vs_ mock infection	Agilent Mouse Whole Genome G4122A/G4122F	Infection	0	0
GSE35943_Liver Stat1 KO 7d post wildtype HSV-1 corneal infection _vs_ mock infection	Agilent Mouse Whole Genome G4122A/G4122F	Infection	0	0
GSE35943_Liver wildtype 1d post vhs-Null HSV-1 corneal infection _vs_ mock infection	Agilent Mouse Whole Genome G4122A/G4122F	Infection	0	0
GSE35943_Liver wildtype 1d post wildtype HSV-1 corneal infection _vs_ mock infection	Agilent Mouse Whole Genome G4122A/G4122F	Infection	0	0
GSE35943_Liver wildtype 3d post vhs-Null HSV-1 corneal infection _vs_ mock infection	Agilent Mouse Whole Genome G4122A/G4122F	Infection	0	0
GSE35943_Liver wildtype 3d post wildtype HSV-1 corneal infection _vs_ mock infection	Agilent Mouse Whole Genome G4122A/G4122F	Infection	0	0
GSE36307_Liver of Dicer1 Null mice 15d after treatment with 120mg/kg ENU _vs_ untreated	Agilent Mouse Whole Genome G4122A/G4122F	Chemical	N-ethyl-N-nitrosourea	-0.906228
GSE36307_Liver of mice 15d after treatment with 120mg/kg ENU - Dicer1 Null _vs_ wildtype	Agilent Mouse Whole Genome G4122A/G4122F	Gene	Dicer1	0
GSE36307_Liver of mice untreated - Dicer1 Null _vs_ wildtype	Agilent Mouse Whole Genome G4122A/G4122F	Gene	Dicer1	-0.548982
GSE36307_Liver of wildtype mice 15d after treatment with 120mg/kg ENU _vs_ untreated	Agilent Mouse Whole Genome G4122A/G4122F	Chemical	N-ethyl-N-nitrosourea	-4
GSE38083_Liver of LXR wildtype mice - western diet _vs_ normal control diet	Agilent Mouse Whole Genome G4122A/G4122F	Diet	High fat	0.621057
GSE38083_Liver of LXR-alpha LXR-beta double KO mice - western diet _vs_ normal control diet	Agilent Mouse Whole Genome G4122A/G4122F	Diet	High fat	-1.7122
GSE38083_Liver of mice on control diet - LXR-alpha LXR-beta double KO _vs_ wildtype	Agilent Mouse Whole Genome G4122A/G4122F	Gene	Lxra/Lxrb	0
GSE38083_Liver of mice on western diet - LXR-alpha LXR-beta double KO _vs_ wildtype	Agilent Mouse Whole Genome G4122A/G4122F	Gene	Lxra/Lxrb	-1.84164
GSE38350_Hepatoma Hepa1c1c7 cells treated 6hr with 100uM diethyl maleate _vs_ DMSO vehicle controls	Agilent Mouse Whole Genome G4122A/G4122F	Chemical	diethyl maleate	0
GSE7867_Hepatocyte cell line MMH (Met murine hepatocyte) overexpressing Prox1 _vs_ control	Agilent Mouse Whole Genome G4122A/G4122F	Gene	Prox1	-1.55909
E-MARS-8_Liver from ATGL knock-out mice _vs_ wild type	Custom Mouse	Gene	PNPLA2	0
E-MARS-9_Liver from HSL knock-out mouse _vs_ wild type	Custom Mouse	Gene	LIPE	-1.12263
E-TIGR-12_Mouse liver + 40ng angiotensin II 14d chronic treatment_vs_saline	Custom Mouse	Hormone	Angiotensin II	-1.0655
E-TIGR-12_Mouse liver + 40ng angiotensin II 14d treatment_vs_saline reference	Custom Mouse	Hormone	Angiotensin II	0
GSE10493_Liver from female strain 129 with high fat diet _vs_ from male strain 129 with high fat diet	Custom Mouse	Gender	FvM	0.639217
GSE10493_Liver from female strain 129 with high fat diet _vs_ with low fat diet	Custom Mouse	Diet	High fat	0.404614
GSE10493_Liver from female strain 129 with low fat diet _vs_ from male strain 129 with low fat diet	Custom Mouse	Gender	FvM	-0.453457
GSE10493_Liver from female strain A with high fat diet _vs_ from female strain A with low fat diet	Custom Mouse	Diet	High fat	-1.02273
GSE10493_Liver from female strain A with high fat diet _vs_ from male strain A with high fat diet	Custom Mouse	Gender	FvM	1.02091
GSE10493_Liver from female strain A with low fat diet _vs_ from male strain A with low fat diet	Custom Mouse	Gender	FvM	0.628747
GSE10493_Liver from female strain B6 with high fat diet _vs_ from female strain B6 with low fat diet	Custom Mouse	Diet	High fat	-1.30715
GSE10493_Liver from female strain B6 with high fat diet _vs_ from male strain B6 with high fat diet	Custom Mouse	Gender	FvM	0.636576
GSE10493_Liver from female strain B6 with low fat diet _vs_ from male strain B6 with low fat diet	Custom Mouse	Gender	FvM	-2.56864
GSE10493_Liver from female strain BALB with high fat diet _vs_ from female strain BALB with low fat di	Custom Mouse	Diet	High fat	0.760951
GSE10493_Liver from female strain BALB with low fat diet _vs_ from male strain BALB with low fat diet	Custom Mouse	Gender	FvM	-1.58838
GSE10493_Liver from female strain C3H with high fat diet _vs_ from female strain C3H with low fat diet	Custom Mouse	Diet	High fat	1.09151
GSE10493_Liver from female strain C3H with high fat diet _vs_ from male strain C3H with high fat diet	Custom Mouse	Gender	FvM	4.08092
GSE10493_Liver from female strain C3H with low fat diet _vs_ from male strain C3H with low fat diet	Custom Mouse	Gender	FvM	-0.806597
GSE10493_Liver from female strain CAST with high fat diet _vs_ from female strain CAST with low fat di	Custom Mouse	Diet	High fat	-2.284
GSE10493_Liver from female strain CAST with high fat diet _vs_ from male strain CAST with high fat die	Custom Mouse	Gender	FvM	0.639785
GSE10493_Liver from female strain CAST with low fat diet _vs_ from male strain CAST with low fat diet	Custom Mouse	Gender	FvM	2.67778
GSE10493_Liver from female strain DBA with high fat diet _vs_ from female strain DBA with low fat diet	Custom Mouse	Diet	High fat	1.84466
GSE10493_Liver from female strain DBA with high fat diet _vs_ from male strain DBA with high fat diet	Custom Mouse	Gender	FvM	1.48413
GSE10493_Liver from female strain DBA with low fat diet _vs_ from male strain DBA with low fat diet	Custom Mouse	Gender	FvM	0.827689
GSE10493_Liver from female strain I with high fat diet _vs_ from female strain I with low fat diet	Custom Mouse	Diet	High fat	0
GSE10493_Liver from female strain I with high fat diet _vs_ from male strain I with high fat diet	Custom Mouse	Gender	FvM	-1.24109
GSE10493_Liver from female strain I with low fat diet _vs_ from male strain I with low fat diet	Custom Mouse	Gender	FvM	-0.754487
GSE10493_Liver from female strain MRL with high fat diet _vs_ from female strain MRL with low fat diet	Custom Mouse	Diet	High fat	-1.07883
GSE10493_Liver from female strain MRL with high fat diet _vs_ from male strain MRL with high fat diet	Custom Mouse	Gender	FvM	-1.14569
GSE10493_Liver from female strain MRL with low fat diet _vs_ from male strain MRL with low fat diet	Custom Mouse	Gender	FvM	0
GSE10493_Liver from female strain NZB with high fat diet _vs_ from female strain NZB with low fat diet	Custom Mouse	Diet	High fat	-6.95861
GSE10493_Liver from female strain NZB with high fat diet _vs_ from male strain NZB with high fat diet	Custom Mouse	Gender	FvM	-0.462181
GSE10493_Liver from female strain NZB with low fat diet _vs_ from male strain NZB with low fat diet	Custom Mouse	Gender	FvM	-1.29757
GSE10493_Liver from female strain PERA with high fat diet _vs_ from female strain PERA with low fat di	Custom Mouse	Diet	High fat	1.41794
GSE10493_Liver from female strain PERA with high fat diet _vs_ from male strain PERA with high fat die	Custom Mouse	Gender	FvM	1.13194
GSE10493_Liver from female strain PERA with low fat diet _vs_ from male strain PERA with low fat diet	Custom Mouse	Gender	FvM	0.358923
GSE10493_Liver from female strain SM with high fat diet _vs_ from female strain SM with low fat diet	Custom Mouse	Diet	High fat	0.295335
GSE10493_Liver from female strain SM with high fat diet _vs_ from male strain SM with high fat diet	Custom Mouse	Gender	FvM	0.881074
GSE10493_Liver from female strain SM with low fat diet _vs_ from male strain SM with low fat diet	Custom Mouse	Gender	FvM	0
GSE10493_Liver from female strain with high fat diet _vs_ low fat diet	Custom Mouse	Diet	High fat	-1.95078
GSE10493_Liver from male strain 129 with high fat diet _vs_ from male strain 129 with low fat diet	Custom Mouse	Diet	High fat	0
GSE10493_Liver from male strain A with high fat diet _vs_ from male strain A with low fat diet	Custom Mouse	Diet	High fat	0.609241
GSE10493_Liver from male strain B6 with high fat diet _vs_ from male strain B6 with low fat diet	Custom Mouse	Diet	High fat	-4.09151
GSE10493_Liver from male strain BALB with high fat diet _vs_ from male strain BALB with low fat diet	Custom Mouse	Diet	High fat	-0.323215
GSE10493_Liver from male strain C3H with high fat diet _vs_ from male strain C3H with low fat diet	Custom Mouse	Diet	High fat	-10.0655
GSE10493_Liver from male strain CAST with high fat diet _vs_ from male strain CAST with low fat diet	Custom Mouse	Diet	High fat	0.920096
GSE10493_Liver from male strain DBA with high fat diet _vs_ from male strain DBA with low fat diet	Custom Mouse	Diet	High fat	-2.60206
GSE10493_Liver from male strain I with high fat diet _vs_ from male strain I with low fat diet	Custom Mouse	Diet	High fat	1.29499
GSE10493_Liver from male strain MRL with high fat diet _vs_ from male strain MRL with low fat diet	Custom Mouse	Diet	High fat	-0.413863
GSE10493_Liver from male strain NZB with high fat diet _vs_ from male strain NZB with low fat diet	Custom Mouse	Diet	High fat	-5
GSE10493_Liver from male strain PERA with high fat diet _vs_ from male strain PERA with low fat diet	Custom Mouse	Diet	High fat	-1.84466
GSE10493_Liver from male strain SM with high fat diet _vs_ from male strain SM with low fat diet	Custom Mouse	Diet	High fat	1.38934
GSE10493_Liver from male strain with high fat diet _vs_ low fat diet	Custom Mouse	Diet	High fat	-1.37366
GSE10785_Liver from 10wk old B6 mice - obese _vs_ lean	Custom Mouse	Disease	Obesity	4.58503
GSE10785_Liver from 10wk old BTBR mice - obese _vs_ lean	Custom Mouse	Disease	Obesity	6
GSE10785_Liver from 4wk old B6 mice - obese _vs_ lean	Custom Mouse	Disease	Obesity	0.871601
GSE10785_Liver from 4wk old BTBR mice - obese _vs_ lean	Custom Mouse	Disease	Obesity	1.8729
GSE10785_Liver from lean B6 mice - 10wk old _vs_ 4wk	Custom Mouse	Lifestage	Development	-0.374071
GSE10785_Liver from lean BTBR mice - 10wk old _vs_ 4wk	Custom Mouse	Lifestage	Development	-0.50045
GSE10785_Liver from obese B6 mice - 10wk old _vs_ 4wk	Custom Mouse	Lifestage	Development	3.39794
GSE10785_Liver from obese BTBR mice - 10wk old _vs_ 4wk	Custom Mouse	Lifestage	Development	9.40894
GSE11338_Liver from C57BLxC3H F2 hybrid mice on high fat + cholesterol diet 12wk - males _vs_ females	Custom Mouse	Gender	MvF	0
GSE11346_Liver from C57BL/6 mice + 20mg /m3 Diesel Exhaust Particles 90min for 4d _vs_ filtered air control	Custom Mouse	Chemical	Vehicle Emissions	0.410497
GSE11346_Liver from C57BL/6 mice + 20mg/m3 Carbon Black 90min for 4d _vs_ filtered air control	Custom Mouse	Chemical	Carbon Black	0
GSE11845_Liver from high caloric diet _vs_ standard diet	Custom Mouse	Diet	High fat	-0.217384
GSE11845_Liver from high caloric diet + 0.01% resveratrol _vs_ no resveratrol	Custom Mouse	Chemical	Resveratrol	0
GSE11845_Liver from high caloric diet + 0.04% resveratrol _vs_ no resveratrol	Custom Mouse	Chemical	Resveratrol	0.460548
GSE11845_Liver from standard diet + 0.01% resveratrol _vs_ standard diet	Custom Mouse	Chemical	Resveratrol	-0.96457
GSE11845_Liver from standard diet + 0.04% resveratrol _vs_ standard diet	Custom Mouse	Chemical	Resveratrol	0.563519
GSE11845_Liver from standard diet every-other-day _vs_ standard diet fed everyday	Custom Mouse	Diet	Fasting	-0.713319
GSE11845_Liver from standard diet fed every-other-day + 0.01% resveratrol _vs_ no resveratrol	Custom Mouse	Chemical	Resveratrol	1.12321
GSE11845_Liver from standard diet fed every-other-day + 0.04% resveratrol _vs_ no resveratrol	Custom Mouse	Chemical	Resveratrol	0.814741
GSE12723_Livers of 13-month-old mice transfected with the HBx gene of Hepatitis B virus _vs_ untreated	Custom Mouse	Infection	0	0.419988
GSE12723_Livers of 3-month-old transfected with the HBx gene of Hepatitis B virus _vs_ untreated	Custom Mouse	Infection	0	-0.637141
GSE12723_Livers of 9-month-old transfected with the HBx gene of Hepatitis B virus _vs_ untreated	Custom Mouse	Infection	0	0.701802
GSE13208_Liver from 21d old mice - SIRT6 KO _vs_ wildtype	Custom Mouse	Gene	SIRT6	-0.885056
GSE13208_Liver from 29d old mice - SIRT6 KO _vs_ wildtype	Custom Mouse	Gene	SIRT6	0.527975
GSE13264_Livers of gonadectomized female mice with XY- genotype _vs_ XX	Custom Mouse	Gene	Sry	0
GSE13264_Livers of gonadectomized male mice with XX SRY genotype _vs_ XY- SRY	Custom Mouse	Gene	Sry	1.14026
GSE13264_Livers of mice gonadectomized at 8wk from XX SRY males _vs_ XY- females	Custom Mouse	Gene	Sry	-0.315783
GSE13264_Livers of mice gonadectomized at 8wk from XY- SRY males _vs_ XY- females	Custom Mouse	Gender	MvF	-0.271159
GSE13265_Liver from castrated male dihydrotestosterone treated _vs_ normal untreated	Custom Mouse	Hormone	Dihydrotestosterone	-1.84466
GSE13265_Liver from castrated male dihydrotestosterone treated _vs_ placebo	Custom Mouse	Hormone	Dihydrotestosterone	0.254067
GSE13265_Liver from castrated male treated with dihydrotestosterone _vs_ estrogen	Custom Mouse	Hormone	Dihydrotestosterone	0.925549
GSE13265_Liver from dihydrotestosterone treated castrated male _vs_ ovarectomized female	Custom Mouse	Hormone	Dihydrotestosterone	0
GSE13265_Liver from ovarectomized female estrogen treated _vs_ normal untreated	Custom Mouse	Hormone	Estrogen	-4.39794
GSE13265_Liver from ovarectomized female estrogen treated _vs_ placebo	Custom Mouse	Hormone	Estrogen	-1.95861
GSE13265_Liver from ovarectomized female treated with estrogen _vs_ dihydrotest	Custom Mouse	Hormone	Estrogen	-0.790485
GSE1348_HBC-3 fetal murine hepatoblast cells differentiated on matrigel for 1d _vs_ undifferentiated	Custom Mouse	Cell comparison	0	0.394156
GSE1348_HBC-3 fetal murine hepatoblast cells differentiated on matrigel for 2d _vs_ undifferentiated	Custom Mouse	Cell comparison	0	0.881735
GSE1348_HBC-3 fetal murine hepatoblast cells differentiated on matrigel for 3d _vs_ undifferentiated	Custom Mouse	Cell comparison	0	0.939302
GSE1348_HBC-3 fetal murine hepatoblast cells differentiated on matrigel for 4d _vs_ undifferentiated	Custom Mouse	Cell comparison	0	1.60906
GSE1348_HBC-3 fetal murine hepatoblast cells differentiated on matrigel for 5d _vs_ undifferentiated	Custom Mouse	Cell comparison	0	1.34582
GSE1348_HBC-3 fetal murine hepatoblast cells differentiated on matrigel for 6d _vs_ undifferentiated	Custom Mouse	Cell comparison	0	0.976336
GSE1348_HBC-3 fetal murine hepatoblast cells differentiated on matrigel for 7d _vs_ undifferentiated	Custom Mouse	Cell comparison	0	1.55284
GSE13599_Hepatocellular carcinoma from MDR2 KO _vs_ wildtype liver	Custom Mouse	Gene	Mdr2	1.65365
GSE13599_Hepatocellular carcinoma from MDR2 KO overexpressing IkB-superrepressor _vs_ MDR2 KO only	Custom Mouse	Gene	Ikbkb	-0.269864
GSE13599_Hepatocellular carcinoma from MDR2 KO overexpressing IkB-superrepressor _vs_ wildtype liver	Custom Mouse	Gene	Ikbkb/Mdr2	1.31247
GSE14073_Mouse Hepa 1-6 cells + siRNA anti-Hs APOB 12hr _vs_ 6hr	Custom Mouse	Gene	APOB	-0.700711
GSE14073_Mouse Hepa 1-6 cells + siRNA anti-Hs APOB 24hr _vs_ 6hr	Custom Mouse	Gene	APOB	0
GSE14073_Mouse Hepa 1-6 cells + siRNA anti-Hs APOB 48hr _vs_ 6hr	Custom Mouse	Gene	APOB	0.470057
GSE14073_Mouse liver 3d + siRNA anti-Hs APOB clone 3 _vs_ anti-Hs APOB clone 1	Custom Mouse	Gene	APOB	0
GSE14073_Mouse liver 3d + siRNA anti-Hs APOB clone 4 _vs_ anti-Hs APOB clone 1	Custom Mouse	Gene	APOB	-2.55284
GSE14073_Mouse liver 3d + siRNA anti-Hs APOB clone 4 _vs_ anti-Hs APOB clone 3	Custom Mouse	Gene	APOB	-0.860751
GSE14454_Livers of 17wk old mice - ESP8 KO _vs_ pool of WT	Custom Mouse	Gene	EPS8	0.564474
GSE14967_Hepatocytes from mice infected for 24hr with plasmodium yoelii _vs_ mock-infected	Custom Mouse	Infection	0	0.42899
GSE14967_Hepatocytes from mice infected for 40hr with plasmodium yoelii _vs_ mock-infected	Custom Mouse	Infection	0	-1.17783
GSE15476_Hepatocytes with Cre induced KO of IKKbeta _vs_ uninduced Flp allele	Custom Mouse	Gene	Ikbkb	-0.708853
GSE15476_Liver with Cre induced KO of IKKbeta _vs_ uninduced Flp allele	Custom Mouse	Gene	Ikbkb	-1.26122
GSE15907_Dendritic cells from liver of C57BL/6J mice - CD103+ CD11b-lo _vs_ CD103- CD11b-hi	Custom Mouse	Cell comparison	0	0
GSE15907_Lymphocytes from E17 liver of C57BL/6J mice - immature B cells _vs_ common lymphoid progenitors	Custom Mouse	Cell comparison	0	-2.08619
GSE15907_Lymphocytes from E17 liver of C57BL/6J mice - pre-B cells _vs_ common lymphoid progenitors	Custom Mouse	Cell comparison	0	-4.02687
GSE15907_Lymphocytes from E17 liver of C57BL/6J mice - pre-pro-B cells _vs_ common lymphoid progenitors	Custom Mouse	Cell comparison	0	-1.16813
GSE15907_Lymphocytes from E17 liver of C57BL/6J mice - pro-B cells _vs_ common lymphoid progenitors	Custom Mouse	Cell comparison	0	-2.48149
GSE15907_NKT cells from C57BL/6J mice - mature CD4- liver _vs_ stage 3 CD44+ NK1.1+ thymic	Custom Mouse	Cell comparison	0	-0.638083
GSE15907_NKT cells from C57BL/6J mice - mature CD4+ liver _vs_ stage 3 CD44+ NK1.1+ thymic	Custom Mouse	Cell comparison	0	1.10018
GSE15907_NKT cells from liver of C57BL/6J mice - CD4+ _vs_ CD4-	Custom Mouse	Cell comparison	0	1.11126
GSE16047_Liver from mice 1hr post adeno-associated virus vector treatment _vs_ mock treatment	Custom Mouse	Infection	0	0
GSE16047_Liver from mice 1hr post adenovirus vector treatment _vs_ mock treatment	Custom Mouse	Infection	0	0
GSE16047_Liver from mice 1hr post helper-dependent adenovirus vector treatment _vs_ mock treatment	Custom Mouse	Infection	0	-1.12726
GSE16047_Liver from mice 4wk post adeno-associated virus vector treatment _vs_ mock treatment	Custom Mouse	Infection	0	-1.01457
GSE16047_Liver from mice 4wk post adenovirus vector treatment _vs_ mock treatment	Custom Mouse	Infection	0	0
GSE16047_Liver from mice 4wk post helper-dependent adenovirus vector treatment _vs_ mock treatment	Custom Mouse	Infection	0	-2.55284
GSE16047_Liver from mice 6hr post adeno-associated virus vector treatment _vs_ mock treatment	Custom Mouse	Infection	0	0.307594
GSE16047_Liver from mice 6hr post helper-dependent adenovirus vector treatment _vs_ mock treatment	Custom Mouse	Infection	0	0
GSE16047_Liver from mice 72hr post adeno-associated virus vector treatment _vs_ mock treatment	Custom Mouse	Infection	0	-0.838932
GSE16047_Liver from mice 72hr post adenovirus vector treatment _vs_ mock treatment	Custom Mouse	Infection	0	0
GSE16047_Liver from mice 72hr post helper-dependent adenovirus vector treatment _vs_ mock treatment	Custom Mouse	Infection	0	0
GSE16886_Liver of male C57BL6J/DBA2J intercross + 5wk normal diet then 12wk high-fat diet _vs_ normal diet	Custom Mouse	Diet	High fat	0
GSE18949_Liver of CD-1 mice 1.5hr after treatment with acetaminophen _vs_ vehicle	Custom Mouse	Chemical	Acetaminophen	-0.723998
GSE18949_Liver of CD-1 mice 1.5hr after treatment with interferon beta _vs_ vehicle	Custom Mouse	Cytokine	Interferon-beta	-3.69897
GSE18949_Liver of CD-1 mice 1.5hr after treatment with interferon beta and acetaminophen _vs_ vehicle	Custom Mouse	Chemical	Acetaminophen	-4.08619
GSE18949_Liver of CD-1 mice 4hr after treatment with acetaminophen _vs_ vehicle	Custom Mouse	Chemical	Acetaminophen	0.297656
GSE18949_Liver of CD-1 mice 4hr after treatment with interferon beta _vs_ vehicle	Custom Mouse	Cytokine	Interferon-beta	-3.30103
GSE18949_Liver of CD-1 mice 4hr after treatment with interferon beta and acetaminophen _vs_ vehicle	Custom Mouse	Chemical	Acetaminophen	-2.42022
GSE19038_Liver of C57BL6 mouse fed high fat diet - germfree _vs_ conventional microbiotic flora	Custom Mouse	Infection	0	-1.13136
GSE21307_Liver from 15d old hyperthyroid mice (4hr post thyroid hormone IP injection) _vs_ euthyroid mice	Custom Mouse	Hormone	Thyroid hormone	0
GSE21307_Liver from 15d old hypothyroid mice _vs_ euthyroid mice	Custom Mouse	Miscellaneous	Hypothyroid	-0.84436
GSE21307_Liver from 15d old hypothyroid mice 4hr post thyroid hormone replacement _vs_ euthyroid mice	Custom Mouse	Hormone	Thyroid hormone	1.09745
GSE21454_Pro-B-cells of fetal livers cultured for 4d after induced homozygous KO of Ebf1 _vs_ heterozygotes	Custom Mouse	Gene	EBF1	1.19179
GSE24272_Liver from E15.5 wildtype embryos - female _vs_ male	Custom Mouse	Gender	FvM	0
GSE24272_Liver from female E15.5 embryos with Ts1Cje trisomy 16 allele _vs_ wildtype controls	Custom Mouse	Gene	56202	1.40561
GSE24272_Liver from male E15.5 embryos with Ts1Cje trisomy 16 allele _vs_ wildtype controls	Custom Mouse	Gene	56202	0.237997
GSE26547_Liver from male Abcb4 knockout mice _vs_ wildtype	Custom Mouse	Gene	ABCB4	0.563837
GSE26547_Liver from male Abcb4 knockout mice treated with norUDCA 3d _vs_ untreated	Custom Mouse	Chemical	24-norursodeoxycholic acid	-0.343614
GSE26547_Liver from male Abcb4 knockout mice treated with norUDCA 4wk _vs_ untreated	Custom Mouse	Chemical	24-norursodeoxycholic acid	0
GSE26697_Liver of mice after 1.5hr hemorrhagic shock + severe trauma _vs_ control_GPL11579	Custom Mouse	Stress/Injury	hemorrhagic shock + severe trauma	-0.25321
GSE26697_Liver of mice after 1.5hr hemorrhagic shock + severe trauma + 1hr resuscitation _vs_ ctrl_GPL11579	Custom Mouse	Stress/Injury	hemorrhagic shock + severe trauma + 1hr	0
GSE26697_Liver of mice after 1.5hr hemorrhagic shock + severe trauma + 4.5hr resuscitation _vs_ ctrl_GPL11579	Custom Mouse	Stress/Injury	hemorrhagic shock + severe trauma + 4.5hr	-1.65561
GSE26697_Liver of mice after minor trauma _vs_ control_GPL11579	Custom Mouse	Stress/Injury	MINOR	0
GSE28892_Hepatocyte differentiated in vivo _vs_ adult hepatic progenitor cell_GPL10333	Custom Mouse	Cell comparison	0	-1.83268
GSE28892_Hepatocyte differentiated in vivo _vs_ primary hepatocyte_GPL10333	Custom Mouse	Cell comparison	0	-3.09691
GSE28892_Primary hepatocyte _vs_ adult hepatic progenitor cell_GPL10333	Custom Mouse	Cell comparison	0	1.74232
GSE29764_Livers of 2d old mice - mothers had high exposure to carbon black _vs_ untreated	Custom Mouse	Chemical	Carbon Black	-0.580705
GSE29764_Livers of 2d old mice from control mothers - males _vs_ females	Custom Mouse	Gender	MvF	0.31903
GSE29764_Livers of 2d old mice from mothers that had high exposure to carbon black - males _vs_ females	Custom Mouse	Gender	MvF	-0.861382
GSE29764_Livers of female 2d old mice - mothers had high exposure to carbon black _vs_ untreated	Custom Mouse	Chemical	Carbon Black	0.29921
GSE29764_Livers of male 2d old mice - mothers had high exposure to carbon black _vs_ untreated	Custom Mouse	Chemical	Carbon Black	0.938171
GSE29878_Bone marrow derived hepatocytes from mice with a damaged liver _vs_ hematopoietic cells	Custom Mouse	Cell comparison	0	0.723768
GSE29878_Bone marrow derived hepatocytes from mice with a damaged liver _vs_ non-BM hepatocytes	Custom Mouse	Cell comparison	0	-0.968592
GSE33575_Liver of mice on high fat diet 180d - Nrf2 KO _vs_ wildtype	Custom Mouse	Gene	Nfe2l2	-0.979225
GSE35124_Liver from Keap1 Kd-deletion knockdown _vs_ heterozygous wildtype control	Custom Mouse	Gene	Keap1	-1.33068
GSE35124_Liver from Nrf1 conditional knockout (Alb-Cre) _vs_ heterozygous controls	Custom Mouse	Gene	NRF1	0
GSE35124_Liver from Nrf2 knockout _vs_ wildtype	Custom Mouse	Gene	NFE2L2	0
GSE35934_Liver of mice 4hr after i.p. treatment with 4mg/kg LPS _vs_ mock treatment	Custom Mouse	Chemical	Lipopolysaccharide	-3
GSE36443_Liver of line BEHi selected for high body weight _vs_ BELi selected for low body weight	Custom Mouse	Disease	Obesity	1.30803
GSE36443_Liver of line MUHi selected for high body weight _vs_ MULi selected for low body weight	Custom Mouse	Disease	Obesity	-2.05061
GSE36443_Liver of line PHI selected for high body weight _vs_ PLI selected for low body weight	Custom Mouse	Disease	Obesity	0
GSE36443_Liver of line ROHi selected for high body weight _vs_ ROLi selected for low body weight	Custom Mouse	Disease	Obesity	2.00436
GSE3739_1st generation Ad infected liver 3d pi _vs_ mock infected	Custom Mouse	Infection	0	-1.07883
GSE3739_1st generation Ad infected liver 3w pi _vs_ mock infected	Custom Mouse	Infection	0	0
GSE3739_1st generation Ad infected liver 6h pi _vs_ mock infected	Custom Mouse	Infection	0	-0.428058
GSE3739_2nd generation Ad infected liver 3d pi _vs_ mock infected	Custom Mouse	Infection	0	-0.406714
GSE3739_2nd generation Ad infected liver 3w pi _vs_ mock infected	Custom Mouse	Infection	0	0.240257
GSE3739_2nd generation Ad infected liver 6h pi _vs_ mock infected	Custom Mouse	Infection	0	-1.2668
GSE37762_Liver (non-tumor) 4wk post HrasG12V/shp53 transfection - MCDmp diet _vs_ control diet	Custom Mouse	Diet	MCDmp	1.80688
GSE39778_Liver of mice on high fat diet 34wk - SIRT1 heterozygotes _vs_ wildtype	Custom Mouse	Gene	SIRT1	0
GSE39778_Liver of mice on low fat diet 34wk - SIRT1 heterozygotes _vs_ wildtype	Custom Mouse	Gene	SIRT1	0
GSE39778_Livers of SIRT1 heterozygote mice - high fat diet 34wk _vs_ low fat diet	Custom Mouse	Diet	High fat	0.613858
GSE39778_Livers of SIRT1 wildtype mice - high fat diet 34wk _vs_ low fat diet	Custom Mouse	Diet	High fat	2.21467
GSE42744_Liver of mice after methyl-donor deficient diet for 8wk _vs_ control diet	Custom Mouse	Diet	Methyl donor deficient	1.05651
GSE42744_Liver of mice after methyl-donor deficient diet for 8wk then normal diet 2wk _vs_ control diet	Custom Mouse	Diet	Methyl donor deficient	0
GSE432_Livers from mice fed high fat diet _vs_ normal diet	Custom Mouse	Diet	High fat	-0.806319
GSE432_Livers from mice fed high fat diet then fasted _vs_ high fat diet only	Custom Mouse	Diet	Fasting	1.59007
GSE4451_Hepatocytes from Met Null mice treated with HGF 0.5hr _vs_ untreated	Custom Mouse	Hormone	HGF protein, human	0
GSE4451_Hepatocytes from Met Null mice treated with HGF 12hr _vs_ untreated	Custom Mouse	Hormone	HGF protein, human	1.77728
GSE4451_Hepatocytes from Met Null mice treated with HGF 24hr _vs_ untreated	Custom Mouse	Hormone	HGF protein, human	-1.14086
GSE4451_Hepatocytes from Met Null mice treated with HGF 2hr _vs_ untreated	Custom Mouse	Hormone	HGF protein, human	0.664743
GSE4451_Hepatocytes from mice treated with HGF 0.5hr - Met Null_vs_ wildtype	Custom Mouse	Gene	HGF	0.456677
GSE4451_Hepatocytes from mice treated with HGF 12hr - Met Null_vs_ wildtype	Custom Mouse	Gene	HGF	0.356054
GSE4451_Hepatocytes from mice treated with HGF 24hr - Met Null_vs_ wildtype	Custom Mouse	Gene	HGF	0.841035
GSE4451_Hepatocytes from mice treated with HGF 2hr - Met Null_vs_ wildtype	Custom Mouse	Gene	HGF	0.62233
GSE4451_Hepatocytes from wildtype mice treated with HGF 0.5hr _vs_ untreated	Custom Mouse	Hormone	HGF protein, human	0
GSE4451_Hepatocytes from wildtype mice treated with HGF 12hr _vs_ untreated	Custom Mouse	Hormone	HGF protein, human	0.710411
GSE4451_Hepatocytes from wildtype mice treated with HGF 24hr _vs_ untreated	Custom Mouse	Hormone	HGF protein, human	-0.304256
GSE4451_Hepatocytes from wildtype mice treated with HGF 2hr _vs_ untreated	Custom Mouse	Hormone	HGF protein, human	-0.360414
GSE4603_Liver from AbcB4 knockout mice 20wk _vs_ wildtype	Custom Mouse	Gene	ABCB4	-0.350568
GSE4603_Liver from AbcB4 knockout mice 3wk _vs_ wildtype	Custom Mouse	Gene	ABCB4	0
GSE4603_Liver from AbcB4 knockout mice 6wk _vs_ wildtype	Custom Mouse	Gene	ABCB4	0
GSE4603_Liver from AbcB4 knockout mice 9wk _vs_ wildtype	Custom Mouse	Gene	ABCB4	-0.235824
GSE536_Liver of diabetes-prone C57BL-6J mice fed for 11wk - high-fat diet _vs_ low-fat diet	Custom Mouse	Diet	High fat	-0.389872
GSE536_Liver of diabetes-prone C57BL-6J mice fed for 1wk - high-fat diet _vs_ low-fat diet	Custom Mouse	Diet	High fat	-0.337904
GSE536_Liver of diabetes-prone C57BL-6J mice fed for 3wk - high-fat diet _vs_ low-fat diet	Custom Mouse	Diet	High fat	0
GSE536_Liver of diabetes-prone C57BL-6J mice fed for 4wk - high-fat diet _vs_ low-fat diet	Custom Mouse	Diet	High fat	-0.708631
GSE536_Liver of diabetes-prone C57BL-6J mice fed for 5wk - high-fat diet _vs_ low-fat diet	Custom Mouse	Diet	High fat	-1.44129
GSE536_Liver of diabetes-prone C57BL-6J mice fed for 6wk - high-fat diet _vs_ low-fat diet	Custom Mouse	Diet	High fat	-0.788079
GSE536_Liver of diabetes-prone C57BL-6J mice fed for 7wk - high-fat diet _vs_ low-fat diet	Custom Mouse	Diet	High fat	0
GSE536_Liver of diabetes-prone C57BL-6J mice fed for 8wk - high-fat diet _vs_ low-fat diet	Custom Mouse	Diet	High fat	0
GSE536_Liver of diabetes-prone C57BL-6J mice fed for 9wk - high-fat diet _vs_ low-fat diet	Custom Mouse	Diet	High fat	-0.408713
GSE536_Liver of diabetes-prone C57BL-6J mice fed high-fat diet for 10wk _vs_ 0wk	Custom Mouse	Diet	High fat	0.616185
GSE536_Liver of diabetes-prone C57BL-6J mice fed high-fat diet for 11wk _vs_ 0wk	Custom Mouse	Diet	High fat	0
GSE536_Liver of diabetes-prone C57BL-6J mice fed high-fat diet for 1wk _vs_ 0wk	Custom Mouse	Diet	High fat	0
GSE536_Liver of diabetes-prone C57BL-6J mice fed high-fat diet for 3wk _vs_ 0wk	Custom Mouse	Diet	High fat	-0.429807
GSE536_Liver of diabetes-prone C57BL-6J mice fed high-fat diet for 4wk _vs_ 0wk	Custom Mouse	Diet	High fat	0.364617
GSE536_Liver of diabetes-prone C57BL-6J mice fed high-fat diet for 5wk _vs_ 0wk	Custom Mouse	Diet	High fat	0.744486
GSE536_Liver of diabetes-prone C57BL-6J mice fed high-fat diet for 6wk _vs_ 0wk	Custom Mouse	Diet	High fat	0
GSE536_Liver of diabetes-prone C57BL-6J mice fed high-fat diet for 7wk _vs_ 0wk	Custom Mouse	Diet	High fat	0
GSE536_Liver of diabetes-prone C57BL-6J mice fed high-fat diet for 8wk _vs_ 0wk	Custom Mouse	Diet	High fat	0
GSE536_Liver of diabetes-prone C57BL-6J mice fed high-fat diet for 9wk _vs_ 0wk	Custom Mouse	Diet	High fat	0.894149
GSE536_Liver of mice fed high-fat diet for 0wk - diabetes-prone C57BL-6 _vs_ obese-resistant AJ	Custom Mouse	Disease	Diabetes	0.424928
GSE536_Liver of mice fed high-fat diet for 10wk - diabetes-prone C57BL-6 _vs_ obese-resistant AJ	Custom Mouse	Disease	Diabetes	0.523893
GSE536_Liver of mice fed high-fat diet for 11wk - diabetes-prone C57BL-6 _vs_ obese-resistant AJ	Custom Mouse	Disease	Diabetes	0.419531
GSE536_Liver of mice fed high-fat diet for 1wk - diabetes-prone C57BL-6 _vs_ obese-resistant AJ	Custom Mouse	Disease	Diabetes	-0.229074
GSE536_Liver of mice fed high-fat diet for 3wk - diabetes-prone C57BL-6 _vs_ obese-resistant AJ	Custom Mouse	Disease	Diabetes	0.344669
GSE536_Liver of mice fed high-fat diet for 4wk - diabetes-prone C57BL-6 _vs_ obese-resistant AJ	Custom Mouse	Disease	Diabetes	-0.929593
GSE536_Liver of mice fed high-fat diet for 5wk - diabetes-prone C57BL-6 _vs_ obese-resistant AJ	Custom Mouse	Disease	Diabetes	0.234704
GSE536_Liver of mice fed high-fat diet for 6wk - diabetes-prone C57BL-6 _vs_ obese-resistant AJ	Custom Mouse	Disease	Diabetes	-0.304168
GSE536_Liver of mice fed high-fat diet for 7wk - diabetes-prone C57BL-6 _vs_ obese-resistant AJ	Custom Mouse	Disease	Diabetes	-1.22113
GSE536_Liver of mice fed high-fat diet for 8wk - diabetes-prone C57BL-6 _vs_ obese-resistant AJ	Custom Mouse	Disease	Diabetes	-0.962574
GSE536_Liver of mice fed high-fat diet for 9wk - diabetes-prone C57BL-6 _vs_ obese-resistant AJ	Custom Mouse	Disease	Diabetes	-0.389127
GSE536_Liver of obese-resistant AJ mice fed for 10wk - high-fat diet _vs_ low-fat diet	Custom Mouse	Diet	High fat	-0.374585
GSE536_Liver of obese-resistant AJ mice fed for 11wk - high-fat diet _vs_ low-fat diet	Custom Mouse	Diet	High fat	0
GSE536_Liver of obese-resistant AJ mice fed for 1wk - high-fat diet _vs_ low-fat diet	Custom Mouse	Diet	High fat	0.370488
GSE536_Liver of obese-resistant AJ mice fed for 3wk - high-fat diet _vs_ low-fat diet	Custom Mouse	Diet	High fat	0.337337
GSE536_Liver of obese-resistant AJ mice fed for 4wk - high-fat diet _vs_ low-fat diet	Custom Mouse	Diet	High fat	0
GSE536_Liver of obese-resistant AJ mice fed for 5wk - high-fat diet _vs_ low-fat diet	Custom Mouse	Diet	High fat	1.52288
GSE536_Liver of obese-resistant AJ mice fed for 6wk - high-fat diet _vs_ low-fat diet	Custom Mouse	Diet	High fat	0.757707
GSE536_Liver of obese-resistant AJ mice fed for 7wk - high-fat diet _vs_ low-fat diet	Custom Mouse	Diet	High fat	-0.421132
GSE536_Liver of obese-resistant AJ mice fed for 8wk - high-fat diet _vs_ low-fat diet	Custom Mouse	Diet	High fat	0
GSE536_Liver of obese-resistant AJ mice fed for 9wk - high-fat diet _vs_ low-fat diet	Custom Mouse	Diet	High fat	0
GSE536_Liver of obese-resistant AJ mice fed high-fat diet for 10wk _vs_ 0wk	Custom Mouse	Diet	High fat	1.4034
GSE536_Liver of obese-resistant AJ mice fed high-fat diet for 11wk _vs_ 0wk	Custom Mouse	Diet	High fat	0
GSE536_Liver of obese-resistant AJ mice fed high-fat diet for 1wk _vs_ 0wk	Custom Mouse	Diet	High fat	1.79588
GSE536_Liver of obese-resistant AJ mice fed high-fat diet for 3wk _vs_ 0wk	Custom Mouse	Diet	High fat	0.553929
GSE536_Liver of obese-resistant AJ mice fed high-fat diet for 4wk _vs_ 0wk	Custom Mouse	Diet	High fat	1.51004
GSE536_Liver of obese-resistant AJ mice fed high-fat diet for 5wk _vs_ 0wk	Custom Mouse	Diet	High fat	0.609772
GSE536_Liver of obese-resistant AJ mice fed high-fat diet for 6wk _vs_ 0wk	Custom Mouse	Diet	High fat	0
GSE536_Liver of obese-resistant AJ mice fed high-fat diet for 7wk _vs_ 0wk	Custom Mouse	Diet	High fat	0.301465
GSE536_Liver of obese-resistant AJ mice fed high-fat diet for 8wk _vs_ 0wk	Custom Mouse	Diet	High fat	0
GSE536_Liver of obese-resistant AJ mice fed high-fat diet for 9wk _vs_ 0wk	Custom Mouse	Diet	High fat	0.486117
GSE5994_Liver from mice 3hr after single dose 1Gy gamma irradiation _vs_ non-irradiated liver	Custom Mouse	Stress/Injury	Radiation	0.403733
GSE6089_Liver from mice fed high calorie diet _vs_ standard diet	Custom Mouse	Diet	High calorie	4.61979
GSE6089_Liver from mice fed high calorie diet + resveratrol _vs_ high calorie diet	Custom Mouse	Chemical	Resveratrol	-3.39794
GSE6305_Livers from Poloxamer P-407 treated mice 96d _vs_ untreated_GPL2881	Custom Mouse	Chemical	Poloxamer	2.0655
GSE6340_Fetal liver stem cell E-cadherin positive _vs_ adult liver	Custom Mouse	Lifestage	Development	-1.78516
GSE6621_Liver from mice - BxD/TyJ strains _vs_ C57BL/6J strain	Custom Mouse	Strain	0	0
GSE6622_Liver from mice arabodopsis GL3 siRNA _vs_ vehicle control	Custom Mouse	Miscellaneous	Control	0
GSE6622_Liver from mice bacterial SEAP M siRNA _vs vehicle control	Custom Mouse	Miscellaneous	Control	0
GSE6622_Liver from mice PPARa siRNA (M contruct) _vs_ vehicle control	Custom Mouse	Gene	PPARA	-1.2993
GSE6622_Liver from mice PPARa siRNA _vs_ vehicle control	Custom Mouse	Gene	PPARA	-0.528708
GSE7028_Diet induced obesity mouse liver _vs_ pool of control livers	Custom Mouse	Disease	Obesity	-0.423313
GSE7169_Liver from female mice - Stat5a Null _vs_ wildtype	Custom Mouse	Gene	Stat5a	-0.486516
GSE7169_Liver from male mice - Stat5a Null _vs_ wildtype	Custom Mouse	Gene	Stat5a	0.951947
GSE7169_Liver from Stat5a Null mice - male _vs_ female	Custom Mouse	Gender	MvF	-3.22185
GSE7169_Liver from wildtype mice - male _vs_ female	Custom Mouse	Gender	MvF	-1.54516
GSE7170_Liver from strain 129JxBALBc male _vs_ female	Custom Mouse	Gender	MvF	-1.95078
GSE7170_Liver from strain 129JxBlack Swiss female _vs_ male	Custom Mouse	Gender	FvM	1.42713
GSE7170_Liver from strain ICR female _vs_male	Custom Mouse	Gender	FvM	-1.53018
GSE858_Liver from mouse fed with sugar solution _vs_ standard food	Custom Mouse	Diet	Glucose	2.92082
GSE858_Liver from mouse starved for 24 hr _vs_ normaly fed	Custom Mouse	Diet	Fasting	3.30103
GSE858_Liver from mouse starved for 48 hr _vs_ normaly fed	Custom Mouse	Diet	Fasting	3.30103
GSE8747_Liver 3mo after DEN injection - c-Met conditional KO in liver _vs_ Cre-control	Custom Mouse	Gene	Met	0.832387
GSE8747_Liver 5mo after DEN injection - c-Met conditional KO in liver _vs_ Cre-control	Custom Mouse	Gene	Met	-0.968188
GSE8754_Liver from heat stressed mice - fed endophyte-infected seeds _vs_ endophyte-free seeds	Custom Mouse	Diet	Endophyte-infected seeds	-1.04287
GSE8754_Liver from thermoneutral mice - fed endophyte-infected seeds _vs_ endophyte-free seeds	Custom Mouse	Diet	Endophyte-infected seeds	-1.75449
GSE9796_Liver of PPARalpha Null mouse _vs_ wildtype	Custom Mouse	Gene	PPARA	1.03574
GSE9796_Liver of PPARalpha Null mouse + methylcellulose _vs_ wildtype + methylcellulose	Custom Mouse	Gene	PPARA	0
GSE9796_Liver of PPARalpha Null mouse + PFOA 1mg per kg _vs_ PPARalpha Null untreated	Custom Mouse	Chemical	Perfluorooctanoic acid	0
GSE9796_Liver of PPARalpha Null mouse + PFOA 3mg per kg _vs_ PPARalpha Null untreated	Custom Mouse	Chemical	Perfluorooctanoic acid	0
GSE9796_Liver of PPARalpha Null mouse + PFOA 3mg per kg _vs_ wildtype + PFOA 3mg per kg	Custom Mouse	Gene	PPARA	-2.85387
GSE9796_Liver of PPARalpha Null mouse + WY14643 _vs_ PPARalpha Null + vehicle	Custom Mouse	Chemical	WY-14,643	-0.941195
GSE9796_Liver of PPARalpha Null mouse + WY14643 _vs_ wildtype + WY14643	Custom Mouse	Gene	PPARA	-1.33819
GSE9796_Liver of wildtype mouse + PFOA 1mg per kg _vs_ wildtype untreated	Custom Mouse	Chemical	Perfluorooctanoic acid	0.930702
GSE9796_Liver of wildtype mouse + PFOA 3mg per kg _vs_ wildtype untreated	Custom Mouse	Chemical	Perfluorooctanoic acid	3.04576
GSE9796_Liver of wildtype mouse + WY14643 _vs_ wildtype + vehicle	Custom Mouse	Chemical	WY-14,643	0.66274
GSE9796_Liver PPARalpha Null mouse + PFOA 1mg per kg _vs_ wildtype + PFOA 1mg per kg	Custom Mouse	Gene	PPARA	-0.748849
GSE3603_Liver from mice treated with antisense oligonucleotide against miR-122 _vs_ untreated	GE Healthcare CodeLink Mouse Whole Genome	Gene	Mir122a	0
GSE15822_Liver from 12wk old mice after 6wk on high fat diet _vs_ standard breeding diet	Illumina mouse-6 v1.1 expression beadchip	Diet	High fat	0.283913
GSE15940_Liver of male offspring exposed to control diet of dams fed low protein _vs_ normal diet_GPL6103	Illumina mouseRef-8 v1.1 expression beadchip	Diet	Low protein	0
GSE15940_Liver of male offspring exposed to high fat diet of dams fed low protein _vs_ normal diet_GPL6103	Illumina mouseRef-8 v1.1 expression beadchip	Diet	Low protein	0.301986
GSE15940_Liver of male offspring of dams fed low protein - exposed to high fat _vs_ control diet_GPL6103	Illumina mouseRef-8 v1.1 expression beadchip	Diet	High fat	0.900665
GSE15940_Liver of male offspring of dams fed normal diet - exposed to high fat _vs_ control diet_GPL6103	Illumina mouseRef-8 v1.1 expression beadchip	Diet	High fat	1.88606
GSE20979_Hepatocytes infected with HDAC4/HDAC5 shRNA - treated 2hr with forskolin _vs_ DMSO	Illumina mouseRef-8 v1.1 expression beadchip	Chemical	Forskolin	-0.293368
GSE20979_Hepatocytes infected with HDAC4/HDAC5 shRNA - treated 4hr with forskolin _vs_ DMSO	Illumina mouseRef-8 v1.1 expression beadchip	Chemical	Forskolin	0
GSE20979_Hepatocytes infected with shGFP control - treated 2hr with forskolin _vs_ DMSO	Illumina mouseRef-8 v1.1 expression beadchip	Chemical	Forskolin	1.34486
GSE20979_Hepatocytes infected with shGFP control - treated 4hr with forskolin _vs_ DMSO	Illumina mouseRef-8 v1.1 expression beadchip	Chemical	Forskolin	0.483994
GSE20979_Hepatocytes treated 2hr with after infection with HDAC4/HDAC5 shRNA _vs_ shGFP control	Illumina mouseRef-8 v1.1 expression beadchip	Gene	HDAC4/Hdac5	-0.234555
GSE20979_Hepatocytes treated 2hr with DMSO after infection with HDAC4/HDAC5 shRNA _vs_ shGFP control	Illumina mouseRef-8 v1.1 expression beadchip	Gene	HDAC4/Hdac5	0
GSE20979_Hepatocytes treated 4hr with DMSO after infection with HDAC4/HDAC5 shRNA _vs_ shGFP control	Illumina mouseRef-8 v1.1 expression beadchip	Gene	HDAC4/Hdac5	-1.72816
GSE28683_Liver streptozotocin-induced diabetes - Burkholderia pseudomallei infected 16hr _vs_ uninfected	Illumina mouseRef-8 v1.1 expression beadchip	Infection	0	1.02365
GSE28683_Liver streptozotocin-induced diabetes - Burkholderia pseudomallei infected 24hr _vs_ uninfected	Illumina mouseRef-8 v1.1 expression beadchip	Infection	0	-4
GSE28683_Liver streptozotocin-induced diabetes - Burkholderia pseudomallei infected 42hr _vs_ uninfected	Illumina mouseRef-8 v1.1 expression beadchip	Infection	0	-1.36957
GSE28683_Liver streptozotocin-induced diabetes _vs_ control non-diabetic mice	Illumina mouseRef-8 v1.1 expression beadchip	Disease	Diabetes	0
GSE15940_Liver of female offspring exposed to control diet of dams fed low protein _vs_ normal diet_GPL6885	Illumina MouseRef-8 v2.0 expression beadchip	Diet	Low protein	0.486782
GSE15940_Liver of female offspring exposed to high fat diet of dams fed low protein _vs_ normal diet_GPL6885	Illumina MouseRef-8 v2.0 expression beadchip	Diet	Low protein	0.95117
GSE15940_Liver of female offspring of dams fed low protein - exposed to high fat _vs_ control diet_GPL6885	Illumina MouseRef-8 v2.0 expression beadchip	Diet	High fat	2.24413
GSE15940_Liver of female offspring of dams fed normal diet - exposed to high fat _vs_ control diet_GPL6885	Illumina MouseRef-8 v2.0 expression beadchip	Diet	High fat	0
GSE18255_Passage 2 Pten-deleted liver cells from transplanted tumor - epithelium _vs_ total cells	Illumina MouseRef-8 v2.0 expression beadchip	Cell comparison	0	0
GSE18255_Passage 2 Pten-deleted liver cells from transplanted tumor - mesenchyme _vs_ epithelium	Illumina MouseRef-8 v2.0 expression beadchip	Cell comparison	0	-1.48149
GSE18255_Passage 2 Pten-deleted liver cells from transplanted tumor - mesenchyme _vs_ total cells	Illumina MouseRef-8 v2.0 expression beadchip	Cell comparison	0	-1.77211
GSE18255_Pten-deleted liver cells from transplanted tumor (CD133pos CD45neg clone) passage 1 _vs_ passage 0	Illumina MouseRef-8 v2.0 expression beadchip	Cell comparison	0	1.50169
GSE18255_Pten-deleted liver cells from transplanted tumor (CD133pos CD45neg clone) passage 2 _vs_ passage 0	Illumina MouseRef-8 v2.0 expression beadchip	Cell comparison	0	0.588044
GSE18255_Pten-deleted liver cells from transplanted tumor (CD133pos CD45neg clone) passage 2 _vs_ passage 1	Illumina MouseRef-8 v2.0 expression beadchip	Cell comparison	0	0
GSE19102_Liver of mice fed standard diet until 56wo - high fat _vs_ unchanged until 82wo	Illumina MouseRef-8 v2.0 expression beadchip	Diet	High fat	0
GSE19102_Liver of mice fed standard diet until 56wo - high fat + high SRT1720 _vs_ high fat until 82wo	Illumina MouseRef-8 v2.0 expression beadchip	Chemical	SRT1720	-1.26761
GSE19102_Liver of mice fed standard diet until 56wo - high fat + high SRT1720 _vs_ unchanged until 82wo	Illumina MouseRef-8 v2.0 expression beadchip	Chemical	SRT1720	0
GSE19102_Liver of mice fed standard diet until 56wo - high fat + low SRT1720 _vs_ high fat until 82wo	Illumina MouseRef-8 v2.0 expression beadchip	Chemical	SRT1720	-1.62709
GSE19102_Liver of mice fed standard diet until 56wo - high fat + low SRT1720 _vs_ unchanged until 82wo	Illumina MouseRef-8 v2.0 expression beadchip	Chemical	SRT1720	0
GSE19185_Liver from adult male ob/ob mice treated with 12.5ng/hr leptin 12d _vs_ untreated	Illumina MouseRef-8 v2.0 expression beadchip	Hormone	Leptin	0.49363
GSE19185_Liver from adult male ob/ob mice treated with 25ng/hr leptin 12d _vs_ untreated	Illumina MouseRef-8 v2.0 expression beadchip	Hormone	Leptin	-0.671824
GSE21083_Liver of db/db mutant males fed standard diet + 42d of 10g/kg/day sebacic acid _vs_ standard diet	Illumina MouseRef-8 v2.0 expression beadchip	Chemical	sebacic acid	2.31876
GSE22949_Liver 4hr post 10mg/kg Am251 then 10mg/kg IDFP treatment _vs_ IDFP only	Illumina MouseRef-8 v2.0 expression beadchip	Chemical	AM251	-3.69897
GSE22949_Liver 4hr post 10mg/kg IDFP treatment _vs_ DMSO control	Illumina MouseRef-8 v2.0 expression beadchip	Chemical	isopropoyl dodecyl fluorophosphonate	3.69897
GSE23512_Liver from 4wk old male FVB-NJ mice - heterozygous Trim28MommeD9 mutant _vs_ wildtype	Illumina MouseRef-8 v2.0 expression beadchip	Gene	TRIM28	-0.351835
GSE25583_Liver of c-Met conditional Null mice after fibrosis induction by CCL4 treatment - 1d _vs_ 0d	Illumina MouseRef-8 v2.0 expression beadchip	Chemical	Carbon Tetrachloride	-0.485054
GSE25583_Liver of c-Met conditional Null mice after fibrosis induction by CCL4 treatment - 1wk _vs_ 0d	Illumina MouseRef-8 v2.0 expression beadchip	Chemical	Carbon Tetrachloride	-0.72262
GSE25583_Liver of c-Met conditional Null mice after fibrosis induction by CCL4 treatment - 2wk _vs_ 0d	Illumina MouseRef-8 v2.0 expression beadchip	Chemical	Carbon Tetrachloride	-1.21538
GSE25583_Liver of c-Met conditional Null mice after fibrosis induction by CCL4 treatment - 3wk _vs_ 0d	Illumina MouseRef-8 v2.0 expression beadchip	Chemical	Carbon Tetrachloride	-1.05998
GSE25583_Liver of mice 0d after fibrosis induction by CCL4 treatment - c-Met conditional Null _vs_ wildtype	Illumina MouseRef-8 v2.0 expression beadchip	Gene	Met	0
GSE25583_Liver of mice 1wk after fibrosis induction by CCL4 treatment - c-Met conditional Null _vs_ wildtype	Illumina MouseRef-8 v2.0 expression beadchip	Gene	Met	-0.549905
GSE25583_Liver of mice 2wk after fibrosis induction by CCL4 treatment - c-Met conditional Null _vs_ wildtype	Illumina MouseRef-8 v2.0 expression beadchip	Gene	Met	-0.703335
GSE25583_Liver of mice 3wk after fibrosis induction by CCL4 treatment - c-Met conditional Null _vs_ wildtype	Illumina MouseRef-8 v2.0 expression beadchip	Gene	Met	0.352421
GSE25583_Liver of wildtype mice after fibrosis induction by CCL4 treatment - 1d _vs_ 0d	Illumina MouseRef-8 v2.0 expression beadchip	Chemical	Carbon Tetrachloride	-0.645892
GSE25583_Liver of wildtype mice after fibrosis induction by CCL4 treatment - 1wk _vs_ 0d	Illumina MouseRef-8 v2.0 expression beadchip	Chemical	Carbon Tetrachloride	-1.94692
GSE25583_Liver of wildtype mice after fibrosis induction by CCL4 treatment - 2wk _vs_ 0d	Illumina MouseRef-8 v2.0 expression beadchip	Chemical	Carbon Tetrachloride	-2.24413
GSE25583_Liver of wildtype mice after fibrosis induction by CCL4 treatment - 3wk _vs_ 0d	Illumina MouseRef-8 v2.0 expression beadchip	Chemical	Carbon Tetrachloride	-1.22548
GSE28556_Liver of mice - fasted for 48hr _vs_ fed ad libutum diet	Illumina MouseRef-8 v2.0 expression beadchip	Diet	Fasting	-0.494172
GSE29984_Livers from 3mo old mINDY knockout mice _vs_ wildtype controls	Illumina MouseRef-8 v2.0 expression beadchip	Gene	Indy	-1.89963
GSE30102_Hepatocytes from postnatal mice cultured 12d _vs_ embryonic fibroblasts	Illumina MouseRef-8 v2.0 expression beadchip	Cell comparison	0	0.643401
GSE30651_Liver of c-MET KO mice - high cholesterol diet for 30d _vs_ control diet	Illumina MouseRef-8 v2.0 expression beadchip	Diet	Cholesterol	-1.5817
GSE30651_Liver of c-MET wildtype mice - high cholesterol diet for 30d _vs_ control diet	Illumina MouseRef-8 v2.0 expression beadchip	Diet	Cholesterol	-0.470826
GSE30651_Liver of mice on control diet for 30d - c-MET KO _vs_ wildtype	Illumina MouseRef-8 v2.0 expression beadchip	Gene	Met	0
GSE30651_Liver of mice on high cholesterol diet for 30d - c-MET KO _vs_ wildtype	Illumina MouseRef-8 v2.0 expression beadchip	Gene	Met	-0.822464
GSE31647_Liver of mice on high fat diet (HFD) 3-6mo + 500mg/kg nicotinamide mononucleotide 7d _vs_ HFD only	Illumina MouseRef-8 v2.0 expression beadchip	Diet	Nicotinamide Mononucleotide	-1.50169
GSE31647_Liver of mice on high fat diet 3-6mo (type 2 diabetes model) _vs_ normal diet controls	Illumina MouseRef-8 v2.0 expression beadchip	Diet	High fat	2.95861
GSE31692_Liver of FGF1 KO mice - high fat diet _vs_ control diet	Illumina MouseRef-8 v2.0 expression beadchip	Diet	High fat	0
GSE31692_Liver of mice on a high fat diet - FGF1 KO _vs_ wildtype	Illumina MouseRef-8 v2.0 expression beadchip	Gene	FGF1	2.58503
GSE31692_Liver of mice on control diet - FGF1 KO _vs_ wildtype	Illumina MouseRef-8 v2.0 expression beadchip	Gene	FGF1	-1.57512
GSE31692_Liver of wildtype mice - high fat diet _vs_ control diet	Illumina MouseRef-8 v2.0 expression beadchip	Diet	High fat	-6.50864
GSE32121_Hepatocytes treated with PPARdelta agonist GW1516 _vs_ DMSO control	Illumina MouseRef-8 v2.0 expression beadchip	Chemical	GW1516	0.6066
GSE32121_Hepatocytes treated with PPARdelta agonist KD3010 _vs_ DMSO control	Illumina MouseRef-8 v2.0 expression beadchip	Chemical	KD3010	0.573164
GSE33319_Liver of homozygous CFTR-d508 mutant mice _vs_ wildtype	Illumina MouseRef-8 v2.0 expression beadchip	Gene	CFTR	1.43771
GSE34018_Liver of mice ZT0 - REV-ERBa REV-ERBb liver-specific double knockout _vs_ wildtype	Illumina MouseRef-8 v2.0 expression beadchip	Gene	NR1D1/Nr1d2	0.386475
GSE34018_Liver of mice ZT12 - REV-ERBa REV-ERBb liver-specific double knockout _vs_ wildtype	Illumina MouseRef-8 v2.0 expression beadchip	Gene	NR1D1/Nr1d2	-0.882066
GSE34018_Liver of mice ZT16 - REV-ERBa REV-ERBb liver-specific double knockout _vs_ wildtype	Illumina MouseRef-8 v2.0 expression beadchip	Gene	NR1D1/Nr1d2	-0.289883
GSE34018_Liver of mice ZT20 - REV-ERBa REV-ERBb liver-specific double knockout _vs_ wildtype	Illumina MouseRef-8 v2.0 expression beadchip	Gene	NR1D1/Nr1d2	-1.25571
GSE34018_Liver of mice ZT4 - REV-ERBa REV-ERBb liver-specific double knockout _vs_ wildtype	Illumina MouseRef-8 v2.0 expression beadchip	Gene	NR1D1/Nr1d2	0
GSE34018_Liver of mice ZT8 - REV-ERBa REV-ERBb liver-specific double knockout _vs_ wildtype	Illumina MouseRef-8 v2.0 expression beadchip	Gene	NR1D1/Nr1d2	0.686344
GSE34018_Liver of REV-ERBa REV-ERBb liver-specific double knockout mice - ZT12 _vs_ ZT0	Illumina MouseRef-8 v2.0 expression beadchip	Circadian Rhythm	Circadian Rhythm	-0.418505
GSE34018_Liver of REV-ERBa REV-ERBb liver-specific double knockout mice - ZT16 _vs_ ZT0	Illumina MouseRef-8 v2.0 expression beadchip	Circadian Rhythm	Circadian Rhythm	-0.232993
GSE34018_Liver of REV-ERBa REV-ERBb liver-specific double knockout mice - ZT20 _vs_ ZT0	Illumina MouseRef-8 v2.0 expression beadchip	Circadian Rhythm	Circadian Rhythm	-0.466736
GSE34018_Liver of REV-ERBa REV-ERBb liver-specific double knockout mice - ZT4 _vs_ ZT0	Illumina MouseRef-8 v2.0 expression beadchip	Circadian Rhythm	Circadian Rhythm	-0.52959
GSE34018_Liver of REV-ERBa REV-ERBb liver-specific double knockout mice - ZT8 _vs_ ZT0	Illumina MouseRef-8 v2.0 expression beadchip	Circadian Rhythm	Circadian Rhythm	-0.693575
GSE34018_Liver of wildtype mice - ZT12 _vs_ ZT0	Illumina MouseRef-8 v2.0 expression beadchip	Circadian Rhythm	Circadian Rhythm	0
GSE34018_Liver of wildtype mice - ZT16 _vs_ ZT0	Illumina MouseRef-8 v2.0 expression beadchip	Circadian Rhythm	Circadian Rhythm	-0.428757
GSE34018_Liver of wildtype mice - ZT20 _vs_ ZT0	Illumina MouseRef-8 v2.0 expression beadchip	Circadian Rhythm	Circadian Rhythm	1.20761
GSE34018_Liver of wildtype mice - ZT4 _vs_ ZT0	Illumina MouseRef-8 v2.0 expression beadchip	Circadian Rhythm	Circadian Rhythm	0
GSE34018_Liver of wildtype mice - ZT8 _vs_ ZT0	Illumina MouseRef-8 v2.0 expression beadchip	Circadian Rhythm	Circadian Rhythm	-2.03152
GSE38013_Liver of mice fed a normal chow control diet - SHP KO _vs_ WT	Illumina MouseRef-8 v2.0 expression beadchip	Gene	NR0B2	-0.28735
GSE38013_Liver of mice fed a western diet for 6mo - SHP KO _vs_ WT	Illumina MouseRef-8 v2.0 expression beadchip	Gene	NR0B2	-0.877456
GSE38013_Liver of SHP KO mice - fed western diet for 6mo _vs_ normal chow control	Illumina MouseRef-8 v2.0 expression beadchip	Diet	High fat	0.56655
GSE38013_Liver of SHP WT mice - fed western diet for 6mo _vs_ normal chow control	Illumina MouseRef-8 v2.0 expression beadchip	Diet	High fat	0
GSE39313_Livers of C57BL/6J mice fasted 24hr _vs_ fed ad libitum	Illumina MouseRef-8 v2.0 expression beadchip	Diet	Fasting	7.05552
GSE39313_Livers of C57BL/6J mice fed ad libitum - FGF21-transgenic _vs_ wildtype controls	Illumina MouseRef-8 v2.0 expression beadchip	Gene	FGF21	0.549905
GSE39313_Livers of C57BL/6J mice fed at 40% calorie restriction _vs_ ad libitum	Illumina MouseRef-8 v2.0 expression beadchip	Diet	Caloric restriction	0.525929
GSE17442_Liver of female mice 5d after tail vein injection of adenovirus encoding hUSF1 _vs_ eGFP control	Illumina MouseWG-6 v2.0	Gene	USF1	-1.7167
GSE17442_Liver of male mice 5d after tail vein injection of adenovirus encoding hUSF1 _vs_ eGFP control	Illumina MouseWG-6 v2.0	Gene	USF1	0
GSE17442_Liver of mice 5d after tail vein injection of adenovirus encoding hUSF1 - male _vs_ female	Illumina MouseWG-6 v2.0	Gender	MvF	4
GSE17442_Liver of mice 5d after tail vein injection of eGFP adenovirus - male _vs_ female	Illumina MouseWG-6 v2.0	Gender	MvF	4.13668
GSE21404_Fetal liver LSK (Lin- Sca1+ Kit+) cells from Bmi1 knockout mice _vs_ Suz12-Plt8 heterozygous	Illumina MouseWG-6 v2.0	Gene	Bmi1	-0.604324
GSE21404_Fetal liver LSK (Lin- Sca1+ Kit+) cells from Bmi1 knockout mice _vs_ wildtype	Illumina MouseWG-6 v2.0	Gene	Bmi1	0.736838
GSE21404_Fetal liver LSK (Lin- Sca1+ Kit+) cells from Bmi1 knockout mice _vs_ Yy1 heterozygous	Illumina MouseWG-6 v2.0	Cell comparison	Not defined	0
GSE21404_Fetal liver LSK (Lin- Sca1+ Kit+) cells from Suz12-Plt8 heterozygous mice _vs_ wildtype	Illumina MouseWG-6 v2.0	Cell comparison	Not defined	0.876148
GSE21404_Fetal liver LSK (Lin- Sca1+ Kit+) cells from Suz12-Plt8 heterozygous mice _vs_ Yy1 heterozygous	Illumina MouseWG-6 v2.0	Cell comparison	Not defined	0.516698
GSE21404_Fetal liver LSK (Lin- Sca1+ Kit+) cells from Yy1 heterozygous mice _vs wildtype	Illumina MouseWG-6 v2.0	Cell comparison	Not defined	0.828859
GSE23115_Liver of P8 mice from mother treated with EtOH (fertilization to gestation 8.5d) _vs_ untreated	Illumina MouseWG-6 v2.0	Chemical	Ethanol	0.744969
GSE25278_Hepatocytes from gp130 knockout mice stimulated 12hr with 200ng per ml IL6 _vs_ unstimulated	Illumina MouseWG-6 v2.0	Cytokine	Interleukin-6	0.567031
GSE25278_Hepatocytes from gp130 knockout mice stimulated 1hr with 200ng per ml IL6 _vs_ unstimulated	Illumina MouseWG-6 v2.0	Cytokine	Interleukin-6	0.77237
GSE25278_Hepatocytes from gp130 knockout mice stimulated 3hr with 200ng per ml IL6 _vs_ unstimulated	Illumina MouseWG-6 v2.0	Cytokine	Interleukin-6	0.555175
GSE25278_Hepatocytes from gp130 knockout mice stimulated 6hr with 200ng per ml IL6 _vs_ unstimulated	Illumina MouseWG-6 v2.0	Cytokine	Interleukin-6	0.422623
GSE25278_Hepatocytes from mice stimulated with 200ng per ml IL6 for 12hr - gp130 knockout _vs_ wildtype	Illumina MouseWG-6 v2.0	Gene	Il6st	1.17198
GSE25278_Hepatocytes from mice stimulated with 200ng per ml IL6 for 1hr - gp130 knockout _vs_ wildtype	Illumina MouseWG-6 v2.0	Gene	Il6st	0.735418
GSE25278_Hepatocytes from mice stimulated with 200ng per ml IL6 for 3hr - gp130 knockout _vs_ wildtype	Illumina MouseWG-6 v2.0	Gene	Il6st	2.0655
GSE25278_Hepatocytes from mice stimulated with 200ng per ml IL6 for 6hr - gp130 knockout _vs_ wildtype	Illumina MouseWG-6 v2.0	Gene	Il6st	0.68424
GSE25278_Hepatocytes from wildtype mice stimulated 12hr with 200ng per ml IL6 _vs_ unstimulated	Illumina MouseWG-6 v2.0	Cytokine	Interleukin-6	-1.2993
GSE25278_Hepatocytes from wildtype mice stimulated 1hr with 200ng per ml IL6 _vs_ unstimulated	Illumina MouseWG-6 v2.0	Cytokine	Interleukin-6	0.574303
GSE25278_Hepatocytes from wildtype mice stimulated 3hr with 200ng per ml IL6 _vs_ unstimulated	Illumina MouseWG-6 v2.0	Cytokine	Interleukin-6	-1.67778
GSE25278_Hepatocytes from wildtype mice stimulated 6hr with 200ng per ml IL6 _vs_ unstimulated	Illumina MouseWG-6 v2.0	Cytokine	Interleukin-6	-0.669383
GSE26472_Liver of mice 24hr after intracheal infection with S. pneumoniae serotype 19 _vs_ vehicle	Illumina MouseWG-6 v2.0	Infection	0	-4
GSE26472_Liver of mice 24hr after intracheal infection with S. pneumoniae serotype 2 _vs_ vehicle	Illumina MouseWG-6 v2.0	Infection	0	-3.69897
GSE26472_Liver of mice 6hr after intracheal infection with S. pneumoniae serotype 19 _vs_ vehicle	Illumina MouseWG-6 v2.0	Infection	0	0
GSE26472_Liver of mice 6hr after intracheal infection with S. pneumoniae serotype 2 _vs_ vehicle	Illumina MouseWG-6 v2.0	Infection	0	-1.64397
GSE27954_Liver of female mice fed normal diet - Pdss2 missense mutant (kd/kd) _vs_ wildtype	Illumina MouseWG-6 v2.0	Gene	PDSS2	-1.27737
GSE27954_Liver of female Pdss2 missense mutant (kd/kd) mice fed diet with 1% probucol _vs_ normal diet	Illumina MouseWG-6 v2.0	Chemical	Probucol	-0.786748
GSE27954_Liver of female Pdss2 missense mutant (kd/kd) mice fed diet with 1mg/mL CoQ10 _vs_ normal diet	Illumina MouseWG-6 v2.0	Diet	coenzyme Q10	0.456429
GSE28384_Liver of mice on high fat diet for 3wk + 100mg/kg/d amorfrutin1 _vs_ high fat diet only_GPL6887	Illumina MouseWG-6 v2.0	Diet	Amorfrutin	-0.518128
GSE28384_Liver of mice on high fat diet for 3wk + 4mg/kg/d rosiglitazone _vs_ high fat diet only_GPL6887	Illumina MouseWG-6 v2.0	Chemical	rosiglitazone	-0.405166
GSE29643_Liver of male mice after 24hr fasting - Creb3l3 Null _vs_ wildtype	Illumina MouseWG-6 v2.0	Gene	CREB3L3	-3.30103
GSE32444_Liver of euthyroid male mice 24hr post-oral gavage with GC-1 _vs_ vehicle	Illumina MouseWG-6 v2.0	Chemical	GC 1 compound	1.24872
GSE32444_Liver of euthyroid male mice 24hr post-oral gavage with T3 _vs_ vehicle	Illumina MouseWG-6 v2.0	Hormone	Thyroid hormone	2.65758
GSE32444_Liver of hypothyroid male mice 24hr post-oral gavage with GC-1 _vs_ vehicle	Illumina MouseWG-6 v2.0	Chemical	GC 1 compound	0
GSE32444_Liver of hypothyroid male mice 24hr post-oral gavage with T3 _vs_ vehicle	Illumina MouseWG-6 v2.0	Hormone	Thyroid hormone	-0.4675
GSE32444_Liver of male mice 24hr post-oral gavage with GC-1 - hypothyroid _vs_ euthyroid	Illumina MouseWG-6 v2.0	Miscellaneous	Hypothyroid	-3.39794
GSE32444_Liver of male mice 24hr post-oral gavage with T3 - hypothyroid _vs_ euthyroid	Illumina MouseWG-6 v2.0	Hormone	Thyroid hormone	-3.30103
GSE32444_Liver of male mice 24hr post-oral gavage with vehicle - hypothyroid _vs_ euthyroid	Illumina MouseWG-6 v2.0	Miscellaneous	Hypothyroid	-2.35655
GSE34285_Liver of mice - Mysm1 +/tm1a heterozygous hypomorphic _vs_ wildtype	Illumina MouseWG-6 v2.0	Gene	MYSM1	1.9431
GSE34285_Liver of mice - Mysm1 tm1a/tm1a homozygous hypomorphic _vs_ wildtype	Illumina MouseWG-6 v2.0	Gene	MYSM1	-0.465974
GSE34838_Hepatocytes from GNMT KO _vs_ wildtype	Illumina MouseWG-6 v2.0	Gene	GNMT	3.52288
GSE34838_Liver cells from GNMT KO - tumor (OKER cells) _vs_ normal hepatocytes	Illumina MouseWG-6 v2.0	Tumor	Liver tumor	-2.42022
GSE34838_Liver tumor cells (OKER) from GNMT KO _vs_ normal wildtype hepatocytes	Illumina MouseWG-6 v2.0	Gene	GNMT	-2.09691
GSE35403_Hepatocellular carcinoma induced by AAV gene targeting at the Rian locus _vs_ adjacent normal liver	Illumina MouseWG-6 v2.0	Tumor	Liver tumor	-1.38616
GSE35431_Liver of 12wk old mice - caveolin-1 Null _vs_ wildtype	Illumina MouseWG-6 v2.0	Gene	CAV1	0
GSE36211_Liver of mice 14d post 4T1 cell injection - high fat diet 16wk _vs_ control diet	Illumina MouseWG-6 v2.0	Diet	High fat	0.220331
GSE36211_Liver of mice 14d post sham injection - high fat diet 16wk _vs_ control diet	Illumina MouseWG-6 v2.0	Diet	High fat	-1.0846
GSE36211_Liver of mice on control diet 16wk - 14d post 4T1 cell injection _vs_ sham injection	Illumina MouseWG-6 v2.0	Miscellaneous	0	-4.88606
GSE36211_Liver of mice on high fat diet 16wk - 14d post 4T1 cell injection _vs_ sham injection	Illumina MouseWG-6 v2.0	Miscellaneous	0	-3.30103
GSE14674_Liver sinusoidal endothelial cells + 100ng/mL LPS 6hr _vs_ untreated	Illumina Sentrix Mouse-6 v1	Chemical	Lipopolysaccharide	-0.995679
GSE14674_Liver sinusoidal endothelial cells + MOI 0.1 MCMV-GFP 6hr _vs_ untreated	Illumina Sentrix Mouse-6 v1	Infection	0	-0.699622
GSE30908_Liver of mice on atherogenic diet 6wks _vs_ normal diet	Illumina Sentrix Mouse-6 v1 (Target ID)	Diet	Atherogenic diet	-0.314706
GSE30908_Liver of mice on atherogenic diet supplemented with 1500ppm oil palm phenolics 6wks _vs_ diet only	Illumina Sentrix Mouse-6 v1 (Target ID)	Diet	Atherogenic diet+palm oil phenolics	0
GSE11396_Liver of mouse with GHR knockout _vs_ wildtype	Illumina Sentrix Mouse-6 v1_1	Gene	GHR	-1.90309
GSE11396_Liver of mouse with GHR truncated at AA 391 _vs_ wildtype	Illumina Sentrix Mouse-6 v1_1	Gene	GHR	0.265921
GSE11396_Liver of mouse with GHR truncated at AA 569 _vs_ wildtype	Illumina Sentrix Mouse-6 v1_1	Gene	GHR	-2.37675
GSE11396_Liver of mouse with GHR truncated at Box1 domain _vs_ wildtype	Illumina Sentrix Mouse-6 v1_1	Gene	GHR	0
GSE15848_Liver from mouse with low levels of frataxin (KIKO FRDA model) _vs_ wildtype	Illumina Sentrix MouseRef-8 v1	Gene	FXN	-0.302683
GSE11998_Liver of mice fed 4% fat diet 11wk then 6% fat diet 12wk - Gyk heterozygous mice _vs_ wildtype	Illumina Sentrix MouseRef-8 v1 (Target ID)	Gene	Gyk	0.500313
GSE28824_Liver of mice on oil palm phenolics enhanced diet 6wk _vs_ control diet	Illumina Sentrix MouseRef-8 v1 (Target ID)	Diet	palm oil phenolics	0
GSE25142_Liver tissue form 7wk mice overexpressing Tet-VP16 transactivator control _vs_ 14wk old wildtype	Mouse RSTA Custom Affymetrix 1.0, Design CDF	Gene	VP16	0.929962
GSE25142_Liver tissue from 14wk old mice not expressing Tre-c-Met transgene control _vs_ wildtype	Mouse RSTA Custom Affymetrix 1.0, Design CDF	Gene	Control	-4.69897
GSE25142_Liver tissue from 6wk old mice not expressing Tre-c-Met transgene control _vs_ 14 wk old wildtype	Mouse RSTA Custom Affymetrix 1.0, Design CDF	Gene	Control	-1.08355
GSE25142_Liver tumor tissue from 14wk old mice overexpressing c-MET _vs_ wildtype	Mouse RSTA Custom Affymetrix 1.0, Design CDF	Gene	Met	0
GSE25142_Normal liver tissue tumor adjacent from 14wk old mice overexpressing c-MET _vs_ wildtype	Mouse RSTA Custom Affymetrix 1.0, Design CDF	Gene	Met	-5.76955
GSE19817_Liver from inbred hypertensive strain BPH/2J _vs_ normotensive BPN/3J	Mouse RSTA Custom Affymetrix 1.0, TGI4.9 Custom CDF	Strain	0	-1.66756
GSE19817_Liver from inbred hypotensive strain BPL/1J _vs_ normotensive BPN/3J	Mouse RSTA Custom Affymetrix 1.0, TGI4.9 Custom CDF	Strain	0	-0.234257
GSE20920_Liver from female mice - P2RY13 knockout mice _vs_ wildtype	Mouse RSTA Custom Affymetrix 1.0, TGI4.9 Custom CDF	Gene	P2RY13	0
GSE20920_Liver from male mice - P2RY13 knockout mice _vs_ wildtype	Mouse RSTA Custom Affymetrix 1.0, TGI4.9 Custom CDF	Gene	P2RY13	0.653061
GSE20920_Liver from mice (grouped genders) - P2RY13 knockout mice _vs_ wildtype	Mouse RSTA Custom Affymetrix 1.0, TGI4.9 Custom CDF	Gene	P2RY13	0.489455
GSE20920_Liver from P2RY13 knockout mice - male _vs_ female	Mouse RSTA Custom Affymetrix 1.0, TGI4.9 Custom CDF	Gender	MvF	-0.753009
GSE23088_Liver from hCETP+/- mutant LDL4+/- mice _vs_ wildtype	Mouse RSTA Custom Affymetrix 1.0, TGI4.9 Custom CDF	Gene	CETP/Ldl4	-0.58486
GSE23088_Liver from hCETP+/- mutant LDL4+/- mice mice treated with ApoB siRNA-17063 _vs_ vehicle treated	Mouse RSTA Custom Affymetrix 1.0, TGI4.9 Custom CDF	Gene	APOB	0
GSE23088_Liver from hCETP+/- mutant LDL4+/- mice mice treated with ApoB siRNA-17068 _vs_ vehicle treated	Mouse RSTA Custom Affymetrix 1.0, TGI4.9 Custom CDF	Gene	APOB	-0.882729
GSE23088_Liver from mice treated with ApoB siRNA-17063 - hCETP+/- mutant LDL4+/- mice _vs_ wildtype	Mouse RSTA Custom Affymetrix 1.0, TGI4.9 Custom CDF	Gene	CETP/Ldl4	-0.7597
GSE23088_Liver from mice treated with ApoB siRNA-17068 - hCETP+/- mutant LDL4+/- mice _vs_ wildtype	Mouse RSTA Custom Affymetrix 1.0, TGI4.9 Custom CDF	Gene	CETP/Ldl4	-0.841336
GSE23088_Liver from wildtype mice treated with ApoB siRNA-17063 _vs_ vehicle treated	Mouse RSTA Custom Affymetrix 1.0, TGI4.9 Custom CDF	Gene	APOB	0
GSE23088_Liver from wildtype mice treated with ApoB siRNA-17068 _vs_ vehicle treated	Mouse RSTA Custom Affymetrix 1.0, TGI4.9 Custom CDF	Gene	APOB	0
E-MEXP-1231_Chem_TCDD_BALBc_0.4ug/kg_Gav_24h_Once_F	Affymetrix 430_2 or 430A	Chemical	2,3,7,8-Tetrachlorodibenzo-p-Dioxin	2.88606
E-MEXP-1231_Chem_TCDD_BALBc_40ug/kg_Gav_24h_Once_F	Affymetrix 430_2 or 430A	Chemical	2,3,7,8-Tetrachlorodibenzo-p-Dioxin	4.95861
E-MEXP-1231_Chem_TCDD_BALBc_4ug/kg_Gav_24h_Once_F	Affymetrix 430_2 or 430A	Chemical	2,3,7,8-Tetrachlorodibenzo-p-Dioxin	4.48149
E-MEXP-1231_Chem_TCDD_C3H_0.4ug/kg_Gav_24h_Once_F	Affymetrix 430_2 or 430A	Chemical	2,3,7,8-Tetrachlorodibenzo-p-Dioxin	0
E-MEXP-1231_Chem_TCDD_C3H_40ug/kg_Gav_24h_Once_F	Affymetrix 430_2 or 430A	Chemical	2,3,7,8-Tetrachlorodibenzo-p-Dioxin	1.97469
E-MEXP-1231_Chem_TCDD_C3H_4ug/kg_Gav_24h_Once_F	Affymetrix 430_2 or 430A	Chemical	2,3,7,8-Tetrachlorodibenzo-p-Dioxin	2.18046
E-MEXP-1231_Chem_TCDD_CBA_0.4ug/kg_Gav_24h_Once_F	Affymetrix 430_2 or 430A	Chemical	2,3,7,8-Tetrachlorodibenzo-p-Dioxin	-3.52288
E-MEXP-1231_Chem_TCDD_CBA_40ug/kg_Gav_24h_Once_F	Affymetrix 430_2 or 430A	Chemical	2,3,7,8-Tetrachlorodibenzo-p-Dioxin	2.61979
E-MEXP-1231_Chem_TCDD_CBA_4ug/kg_Gav_24h_Once_F	Affymetrix 430_2 or 430A	Chemical	2,3,7,8-Tetrachlorodibenzo-p-Dioxin	0.809108
E-MEXP-1302_Chem_METFORM_600mg/kg_Gav_2h_Once_M	Affymetrix 430_2 or 430A	Chemical	Metformin	0
E-MEXP-1302_Chem_PHENFORM_200mg/kg_Gav_2h_Once_M	Affymetrix 430_2 or 430A	Chemical	PHENFORM	0.361411
E-MEXP-1302_Chem_PHENFORM_400mg/kg_Gav_2h_Once_M	Affymetrix 430_2 or 430A	Chemical	PHENFORM	0
E-MEXP-141_Gene_Trp53_Null_F	Affymetrix 430_2 or 430A	Gene	Trp53	-0.432856
E-MEXP-1503_Gender_MvF_MF	Affymetrix 430_2 or 430A	Gender	MvF	1.54975
E-MEXP-1503_Gene_Ercc1_7_Null_M	Affymetrix 430_2 or 430A	Gene	Ercc1	-1.79588
E-MEXP-153_Aging_12v3m_Ghrhrlit_lit_M	Affymetrix 430_2 or 430A	Lifestage	Aging	-0.635824
E-MEXP-153_Aging_12v3m_M_Ames_exp	Affymetrix 430_2 or 430A	Lifestage	Aging	0
E-MEXP-153_Aging_12v3m_M_Lit_exp	Affymetrix 430_2 or 430A	Lifestage	Aging	0
E-MEXP-153_Aging_12v3m_Prop1df_df_M	Affymetrix 430_2 or 430A	Lifestage	Aging	-3.30103
E-MEXP-153_Aging_24v3m_Ghrhrlit_lit_M	Affymetrix 430_2 or 430A	Lifestage	Aging	-0.399681
E-MEXP-153_Aging_24v3m_M_Ames_exp	Affymetrix 430_2 or 430A	Lifestage	Aging	-1.75945
E-MEXP-153_Aging_24v3m_M_Lit_exp	Affymetrix 430_2 or 430A	Lifestage	Aging	-1.47886
E-MEXP-153_Aging_24v3m_Prop1df_df_M	Affymetrix 430_2 or 430A	Lifestage	Aging	-3.52288
E-MEXP-153_Aging_6v3m_M_Ames_exp	Affymetrix 430_2 or 430A	Lifestage	Aging	0.617443
E-MEXP-153_Aging_6v3m_M_Lit_exp	Affymetrix 430_2 or 430A	Lifestage	Aging	0
E-MEXP-153_Aging_6v3m_Prop1df_df_M	Affymetrix 430_2 or 430A	Lifestage	Aging	-0.361112
E-MEXP-153_Gene_Ghrhr_PtMut_12m_M_12m	Affymetrix 430_2 or 430A	Gene	Ghrhr	-3.39794
E-MEXP-153_Gene_Ghrhr_PtMut_24m_M_24m	Affymetrix 430_2 or 430A	Gene	Ghrhr	-1.5867
E-MEXP-153_Gene_Ghrhr_PtMut_3m_M_3m	Affymetrix 430_2 or 430A	Gene	Ghrhr	0.924818
E-MEXP-153_Gene_Ghrhr_PtMut_6m_M_6m	Affymetrix 430_2 or 430A	Gene	Ghrhr	0.553463
E-MEXP-153_Gene_Prop1_PtMut_12m_M_12m	Affymetrix 430_2 or 430A	Gene	Prop1	0
E-MEXP-153_Gene_Prop1_PtMut_24m_M_24m	Affymetrix 430_2 or 430A	Gene	Prop1	-1.8041
E-MEXP-153_Gene_Prop1_PtMut_3m_M_3m	Affymetrix 430_2 or 430A	Gene	Prop1	4.26761
E-MEXP-153_Gene_Prop1_PtMut_6m_M_6m	Affymetrix 430_2 or 430A	Gene	Prop1	-2.02228
E-MEXP-1709_Gene_Hnf1a_Null_M	Affymetrix 430_2 or 430A	Gene	Hnf1a	10.585
E-MEXP-1733_Gene_Hnf4a_HepSpec_Null_M	Affymetrix 430_2 or 430A	Gene	Hnf4a	4.92082
E-MEXP-2089_Gene_Klf10_Null_M	Affymetrix 430_2 or 430A	Gene	Klf10	-0.525929
E-MEXP-2189_Stress_DELAYED_HARVEST_4h_afterdeath_Once_MF	Affymetrix 430_2 or 430A	Stress/Injury	DELAYED	-1.82391
E-MEXP-2189_Stress_HYPERTHERM_39.5oC_1.5h_Once_MF	Affymetrix 430_2 or 430A	Stress/Injury	Hyperthermia	-4
E-MEXP-2189_Stress_HYPOX_0.08_Inhal_3.3h_Once_MF	Affymetrix 430_2 or 430A	Stress/Injury	Hypoxia	-0.253755
E-MEXP-2209/2539_Chem_2_AAF_125uM_In_vitro_24h_Once_M	Affymetrix 430_2 or 430A	Chemical	2-Acetylaminofluorene	0.403293
E-MEXP-2209/2539_Chem_2_CP_125uM_In_vitro_24h_Once_M	Affymetrix 430_2 or 430A	Chemical	2-(Chloromethyl)pyridine.HCl	-0.634699
E-MEXP-2209/2539_Chem_2_CP_125uM_In_vitro_48h_Once_M	Affymetrix 430_2 or 430A	Chemical	2-(Chloromethyl)pyridine.HCl	-0.702021
E-MEXP-2209/2539_Chem_2_NP_2mM_In_vitro_24h_Once_M	Affymetrix 430_2 or 430A	Chemical	2-NP	2.65758
E-MEXP-2209/2539_Chem_2_NP_2mM_In_vitro_48h_Once_M	Affymetrix 430_2 or 430A	Chemical	2-NP	2.95861
E-MEXP-2209/2539_Chem_8_HQ_150uM_In_vitro_24h_Once_M	Affymetrix 430_2 or 430A	Chemical	8-Hydroxyquinoline	0
E-MEXP-2209/2539_Chem_8_HQ_150uM_In_vitro_48h_Once_M	Affymetrix 430_2 or 430A	Chemical	8-Hydroxyquinoline	-2.34679
E-MEXP-2209/2539_Chem_AFB1_15uM_In_vitro_12h_Once_M	Affymetrix 430_2 or 430A	Chemical	AFB1	-1.06098
E-MEXP-2209/2539_Chem_AFB1_15uM_In_vitro_24h_Once_M	Affymetrix 430_2 or 430A	Chemical	AFB1	-0.805763
E-MEXP-2209/2539_Chem_AFB1_15uM_In_vitro_36h_Once_M	Affymetrix 430_2 or 430A	Chemical	AFB1	-0.390833
E-MEXP-2209/2539_Chem_AFB1_15uM_In_vitro_48h_Once_M	Affymetrix 430_2 or 430A	Chemical	AFB1	0.79915
E-MEXP-2209/2539_Chem_ANAC_2mM_In_vitro_24h_Once_M	Affymetrix 430_2 or 430A	Chemical	o-Anthranilic acid	0.262648
E-MEXP-2209/2539_Chem_ANAC_2mM_In_vitro_48h_Once_M	Affymetrix 430_2 or 430A	Chemical	o-Anthranilic acid	1.65561
E-MEXP-2209/2539_Chem_BaP_30uM_In_vitro_12h_Once_M	Affymetrix 430_2 or 430A	Chemical	Benzo[a]pyrene	0
E-MEXP-2209/2539_Chem_BaP_30uM_In_vitro_24h_Once_M	Affymetrix 430_2 or 430A	Chemical	Benzo[a]pyrene	1.21753
E-MEXP-2209/2539_Chem_BaP_30uM_In_vitro_36h_Once_M	Affymetrix 430_2 or 430A	Chemical	Benzo[a]pyrene	0
E-MEXP-2209/2539_Chem_CSA_1uM_In_vitro_12h_Once_M	Affymetrix 430_2 or 430A	Chemical	Cyclosporin A	0
E-MEXP-2209/2539_Chem_CSA_1uM_In_vitro_24h_Once_M	Affymetrix 430_2 or 430A	Chemical	Cyclosporin A	0
E-MEXP-2209/2539_Chem_DMN_2mM_In_vitro_24h_Once_M	Affymetrix 430_2 or 430A	Chemical	Dimethylnitrosamine	-2.82391
E-MEXP-2209/2539_Chem_DMN_2mM_In_vitro_48h_Once_M	Affymetrix 430_2 or 430A	Chemical	Dimethylnitrosamine	-0.427942
E-MEXP-2209/2539_Chem_MITC_5uM_In_vitro_24h_Once_M	Affymetrix 430_2 or 430A	Chemical	Mitomycin C	-1.46852
E-MEXP-2209/2539_Chem_MITC_5uM_In_vitro_48h_Once_M	Affymetrix 430_2 or 430A	Chemical	Mitomycin C	-3.39794
E-MEXP-2209/2539_Chem_QUERC_200uM_In_vitro_24h_Once_M	Affymetrix 430_2 or 430A	Chemical	Quercetin	1.57512
E-MEXP-2209/2539_Chem_QUERC_200uM_In_vitro_48h_Once_M	Affymetrix 430_2 or 430A	Chemical	Quercetin	0
E-MEXP-2209/2539_Chem_TCDD_1nM_In_vitro_12h_Once_M	Affymetrix 430_2 or 430A	Chemical	2,3,7,8-Tetrachlorodibenzo-p-Dioxin	-0.377372
E-MEXP-2209/2539_Chem_TCDD_1nM_In_vitro_24h_Once_M	Affymetrix 430_2 or 430A	Chemical	2,3,7,8-Tetrachlorodibenzo-p-Dioxin	0
E-MEXP-2209/2539_Chem_TCDD_1nM_In_vitro_36h_Once_M	Affymetrix 430_2 or 430A	Chemical	2,3,7,8-Tetrachlorodibenzo-p-Dioxin	1.1152
E-MEXP-2209/2539_Chem_TCDD_1nM_In_vitro_48h_Once_M	Affymetrix 430_2 or 430A	Chemical	2,3,7,8-Tetrachlorodibenzo-p-Dioxin	0
E-MEXP-2248_Gene_Upf2_Null_G16.5	Affymetrix 430_2 or 430A	Gene	Upf2	-0.359817
E-MEXP-2248_Gene_Upf2_Null_G18.5	Affymetrix 430_2 or 430A	Gene	Upf2	0
E-MEXP-2249_Gene_Upf2_Null_F	Affymetrix 430_2 or 430A	Gene	Upf2	3.22185
E-MEXP-2249_Gene_Upf2_Null_partial_hepatectomy_36h_Once_F	Affymetrix 430_2 or 430A	Gene	Upf2	5.76955
E-MEXP-2320_Gene_Rps6kb1_Null_F	Affymetrix 430_2 or 430A	Gene	Rps6kb1	-8.69897
E-MEXP-2505_Chem_CHOLATE_5000ppm_Feed_30d_Contin_F	Affymetrix 430_2 or 430A	Chemical	CHOLATE	0.815309
E-MEXP-2505_Gene_Nr1h4_Null_Feed_F	Affymetrix 430_2 or 430A	Gene	Nr1h4	-0.909037
E-MEXP-2505_Stress_PREGNANCY_F	Affymetrix 430_2 or 430A	Stress/Injury	PREGNANCY	2.0655
E-MEXP-2615_Infect_E_multilocularis_Gav_31d_Once_F	Affymetrix 430_2 or 430A	Infection	E.multilocularis	0.623971
E-MEXP-2636_Chem_CURC_80uM_In_vitro_24h_Once_M	Affymetrix 430_2 or 430A	Chemical	Curcumin	-1.83565
E-MEXP-2636_Chem_CURC_80uM_In_vitro_48h_Once_M	Affymetrix 430_2 or 430A	Chemical	Curcumin	0.943095
E-MEXP-2636_Chem_DMBA_500uM_In_vitro_24h_Once_M	Affymetrix 430_2 or 430A	Chemical	Dimethylbenzanthracene	-1.52871
E-MEXP-2636_Chem_DMBA_500uM_In_vitro_48h_Once_M	Affymetrix 430_2 or 430A	Chemical	Dimethylbenzanthracene	0.791559
E-MEXP-2636_Chem_PHEN_1500uM_In_vitro_24h_Once_M	Affymetrix 430_2 or 430A	Chemical	PHENFORM	1.7986
E-MEXP-2636_Chem_PHEN_1500uM_In_vitro_48h_Once_M	Affymetrix 430_2 or 430A	Chemical	PHENFORM	0
E-MEXP-2636_Chem_RESORC_2000uM_In_vitro_24h_Once_M	Affymetrix 430_2 or 430A	Chemical	RESORC	0
E-MEXP-2636_Chem_RESORC_2000uM_In_vitro_48h_Once_M	Affymetrix 430_2 or 430A	Chemical	RESORC	0.780677
E-MEXP-2828_Gene_Ctnnb1_Null_Partial_hepatectomy_Not_given_Once_M	Affymetrix 430_2 or 430A	Gene	Ctnnb1	-7.26761
E-MEXP-3442_Gene_Taf10_HepSpec_Null_M	Affymetrix 430_2 or 430A	Gene	Taf10	-1.38616
E-MEXP-3504_Gene_Igf1_HepSpec_Null_metestrus_F	Affymetrix 430_2 or 430A	Gene	Igf1	1.13608
E-MEXP-3504_Gene_Igf1_HepSpec_Null_proestrus_F	Affymetrix 430_2 or 430A	Gene	Igf1	1.74958
E-MEXP-3504_Stress_PROESTRUS_F	Affymetrix 430_2 or 430A	Stress/Injury	PROESTRUS	1.8041
E-MTAB-291_Gene_Unknown_Unknown_M_IGT6_DM	Affymetrix 430_2 or 430A	Gene	Unknown	0
E-MTAB-291_Gene_Unknown_Unknown_M_IGT6_NASH	Affymetrix 430_2 or 430A	Gene	Unknown	3.69897
EPA002_Chem_CYPRO_100ppm_Feed_30d_Contin_M	Affymetrix 430_2 or 430A	Chemical	Cyproconazole	-0.356942
EPA002_Chem_CYPRO_200ppm_Feed_30d_Contin_M	Affymetrix 430_2 or 430A	Chemical	Cyproconazole	-0.86774
EPA002_Chem_CYPRO_50ppm_Feed_30d_Contin_M	Affymetrix 430_2 or 430A	Chemical	Cyproconazole	0
EPA002_Chem_EPOXI_200ppm_Feed_30d_Contin_M	Affymetrix 430_2 or 430A	Chemical	Epoxiconazole	-4.45593
EPA002_Chem_EPOXI_500ppm_Feed_30d_Contin_M	Affymetrix 430_2 or 430A	Chemical	Epoxiconazole	-3.52288
EPA002_Chem_EPOXI_50ppm_Feed_30d_Contin_M	Affymetrix 430_2 or 430A	Chemical	Epoxiconazole	0
EPA002_Chem_MYCLO_100ppm_Feed_30d_Contin_M	Affymetrix 430_2 or 430A	Chemical	Myclobutanil	0
EPA002_Chem_MYCLO_2000ppm_Feed_30d_Contin_M	Affymetrix 430_2 or 430A	Chemical	Myclobutanil	1.15243
EPA002_Chem_MYCLO_2000ppm_Feed_4d_Contin_M	Affymetrix 430_2 or 430A	Chemical	Myclobutanil	-1.94692
EPA002_Chem_MYCLO_2000ppm_Feed_90d_Contin_M	Affymetrix 430_2 or 430A	Chemical	Myclobutanil	0.993962
EPA002_Chem_MYCLO_500ppm_Feed_30d_Contin_M	Affymetrix 430_2 or 430A	Chemical	Myclobutanil	-5.13668
EPA002_Chem_MYCLO_500ppm_Feed_4d_Contin_M	Affymetrix 430_2 or 430A	Chemical	Myclobutanil	-1.37059
EPA002_Chem_MYCLO_500ppm_Feed_90d_Contin_M	Affymetrix 430_2 or 430A	Chemical	Myclobutanil	1.08991
EPA002_Chem_PCZ_100ppm_Feed_30d_Contin_M	Affymetrix 430_2 or 430A	Chemical	Propiconazole	0.510323
EPA002_Chem_PCZ_2500ppm_Feed_90d_Contin_M	Affymetrix 430_2 or 430A	Chemical	Propiconazole	0.896196
EPA002_Chem_PCZ_500ppm_Feed_30d_Contin_M	Affymetrix 430_2 or 430A	Chemical	Propiconazole	0
EPA002_Chem_PCZ_500ppm_Feed_4d_Contin_M	Affymetrix 430_2 or 430A	Chemical	Propiconazole	-0.757459
EPA002_Chem_TRIAD_100ppm_Feed_30d_Contin_M	Affymetrix 430_2 or 430A	Chemical	Triadimefon	0
EPA002_Chem_TRIAD_1800ppm_Feed_90d_Contin_M	Affymetrix 430_2 or 430A	Chemical	Triadimefon	2.25181
EPA002_Chem_TRIAD_500ppm_Feed_30d_Contin_M	Affymetrix 430_2 or 430A	Chemical	Triadimefon	1.2636
EPA002_Chem_TRIAD_500ppm_Feed_4d_Contin_M	Affymetrix 430_2 or 430A	Chemical	Triadimefon	-0.781464
EPA002_Chem_TRIAD_500ppm_Feed_90d_Contin_M	Affymetrix 430_2 or 430A	Chemical	Triadimefon	1.13608
EPA003_Chem_PCN_400mg/kg_Gav_4d_Daily_M	Affymetrix 430_2 or 430A	Chemical	pregnenolone-16 alpha-carbonitrile	2.42022
EPA003_Chem_PCN_PXR_Null_400mg/kg_Gav_4d_Daily_M	Affymetrix 430_2 or 430A	Chemical	pregnenolone-16 alpha-carbonitrile	2.58503
EPA004_Gene_Car_Null_Gav_7d_Daily_M	Affymetrix 430_2 or 430A	Gene	Car	3.69897
EPA006_Chem_PCZ_210mg/kg_Gav_7d_Daily_M	Affymetrix 430_2 or 430A	Chemical	Propiconazole	0.862013
EPA007_Chem_PCZ_210mg/kg_Gav_7d_Daily_M	Affymetrix 430_2 or 430A	Chemical	Propiconazole	1.72125
EPA007_Gene_Pxr_Null_Gav_7d_Daily_M	Affymetrix 430_2 or 430A	Gene	Pxr	0
EPA008_Chem_PFHxS_10mg/kg_Gav_7d_Daily_M	Affymetrix 430_2 or 430A	Chemical	Perfluorobutanesulfonic acid	39.3188
EPA008_Chem_PFHxS_3mg/kg_Gav_7d_Daily_M	Affymetrix 430_2 or 430A	Chemical	Perfluorobutanesulfonic acid	7.17393
EPA008_Chem_PFHxS_PPARa_Null_10mg/kg_Gav_7d_Daily_M	Affymetrix 430_2 or 430A	Chemical	Perfluorobutanesulfonic acid	-0.295764
EPA008_Chem_PFHxS_PPARa_Null_3mg/kg_Gav_7d_Daily_M	Affymetrix 430_2 or 430A	Chemical	Perfluorobutanesulfonic acid	0.287014
EPA008_Chem_PFNA_1mg/kg_Gav_7d_Daily_M	Affymetrix 430_2 or 430A	Chemical	Perfluorononanoic acid	41.8539
EPA008_Chem_PFNA_3mg/kg_Gav_7d_Daily_M	Affymetrix 430_2 or 430A	Chemical	Perfluorononanoic acid	48.699
EPA008_Chem_PFNA_PPARa_Null_1mg/kg_Gav_7d_Daily_M	Affymetrix 430_2 or 430A	Chemical	Perfluorononanoic acid	0.475474
EPA008_Chem_PFNA_PPARa_Null_3mg/kg_Gav_7d_Daily_M	Affymetrix 430_2 or 430A	Chemical	Perfluorononanoic acid	-0.53062
EPA008_Gene_Ppara_Null_Gav_7d_Daily_M_PFHxS	Affymetrix 430_2 or 430A	Gene	PPARA	-2.92082
EPA008_Gene_Ppara_Null_Gav_7d_Daily_M_PFNA	Affymetrix 430_2 or 430A	Gene	PPARA	-7.4318
EPA009_Aging_6v24m_M	Affymetrix 430_2 or 430A	Lifestage	Aging	-0.299816
E-TABM-1139_Chem_BAP_15uM_In_vitro_24h_Once_M	Affymetrix 430_2 or 430A	Chemical	Benzo[a]pyrene	-0.471469
E-TABM-1139_Chem_BAP_30uM_In_vitro_24h_Once_M	Affymetrix 430_2 or 430A	Chemical	Benzo[a]pyrene	0.619246
E-TABM-1139_Chem_BAP_5uM_In_vitro_24h_Once_M	Affymetrix 430_2 or 430A	Chemical	Benzo[a]pyrene	0.388914
E-TABM-1139_Chem_BAP_60uM_In_vitro_24h_Once_M	Affymetrix 430_2 or 430A	Chemical	Benzo[a]pyrene	0.828859
E-TABM-1139_Chem_BAP_Xpa_p53_Null_15uM_In_vitro_24h_Once_M	Affymetrix 430_2 or 430A	Chemical	Benzo[a]pyrene	-1.91364
E-TABM-1139_Chem_BAP_Xpa_p53_Null_30uM_In_vitro_24h_Once_M	Affymetrix 430_2 or 430A	Chemical	Benzo[a]pyrene	-2.46852
E-TABM-1139_Chem_BAP_Xpa_p53_Null_5uM_In_vitro_24h_Once_M	Affymetrix 430_2 or 430A	Chemical	Benzo[a]pyrene	-0.221342
E-TABM-1139_Chem_BAP_Xpa_p53_Null_60uM_In_vitro_24h_Once_M	Affymetrix 430_2 or 430A	Chemical	Benzo[a]pyrene	-1.60033
GG001_Chem_GW4064_150mg/kg_Gav_1d_3Xday_M	Affymetrix 430_2 or 430A	Chemical	GW4064	-1.32975
GG001_Chem_GW4064_LsFXR_Null_150mg/kg_Gav_1d_3Xday_M	Affymetrix 430_2 or 430A	Chemical	GW4064	-0.854182
GG001_Gene_Fxr_HepSpec_Null_M	Affymetrix 430_2 or 430A	Gene	Fxr	0.637141
GG001_Gene_Fxr_Null_M	Affymetrix 430_2 or 430A	Gene	Fxr	0.422853
GSE10082_Chem_TCDD_1mg/kg_Gav_19h_Once_M	Affymetrix 430_2 or 430A	Chemical	2,3,7,8-Tetrachlorodibenzo-p-Dioxin	1.0846
GSE10082_Gene_Ahr_Null_Gav_19h_Once_M	Affymetrix 430_2 or 430A	Gene	Ahr	-1.18776
GSE11382_Chem_AFB1_7ug/kg_IP_38w_Once_F	Affymetrix 430_2 or 430A	Chemical	AFB1	0
GSE11382_Chem_Infect_AFB1_H_hepaticus_7ug/kg_IPGav_37w_Once_F	Affymetrix 430_2 or 430A	Infection		-2.11351
GSE11382_Infect_H_hepaticus_AFB1_Gav_37w_Once_F	Affymetrix 430_2 or 430A	Infection	H.hepaticus	0.571056
GSE11685_Chem_TBUHQ_40uM_Perf_35min_Contin_PS	Affymetrix 430_2 or 430A	Chemical	tert -Butylhydroquinone	0
GSE11685_Chem_TBUHQ_40uM_Perf_35min_Contin_UF	Affymetrix 430_2 or 430A	Chemical	tert -Butylhydroquinone	-4.95861
GSE11685_Chem_TBUHQ_HsPerk_Null_40uM_Perf_35min_Contin_PS	Affymetrix 430_2 or 430A	Chemical	tert -Butylhydroquinone	1.34582
GSE11685_Chem_TBUHQ_HsPerk_Null_40uM_Perf_35min_Contin_UF	Affymetrix 430_2 or 430A	Chemical	tert -Butylhydroquinone	2.34679
GSE11685_Gene_Gcn2_Null_Methionine_Perf_35min_Contin_PS	Affymetrix 430_2 or 430A	Gene	Gcn2	0.721246
GSE11685_Gene_Gcn2_Null_Methionine_Perf_35min_Contin_UF	Affymetrix 430_2 or 430A	Gene	Gcn2	-0.39599
GSE11685_Gene_Gcn2_Null_Perf_35min_Contin_PS	Affymetrix 430_2 or 430A	Gene	Gcn2	-1.40671
GSE11685_Gene_Gcn2_Null_Perf_35min_Contin_UF	Affymetrix 430_2 or 430A	Gene	Gcn2	-0.896881
GSE11685_Gene_Perk_HepSpec_Null_Perf_35min_Contin_PS	Affymetrix 430_2 or 430A	Gene	Perk	-1.37675
GSE11685_Gene_Perk_HepSpec_Null_Perf_35min_Contin_UF	Affymetrix 430_2 or 430A	Gene	Perk	-2.22185
GSE11685_Gene_Perk_HepSpec_Null_tBuHQ_Perf_35min_Contin_PS	Affymetrix 430_2 or 430A	Gene	Perk	0.863279
GSE11685_Gene_Perk_HepSpec_Null_tBuHQ_Perf_35min_Contin_UF	Affymetrix 430_2 or 430A	Gene	Perk	0.676954
GSE11685_Stress_METHIONINE_Gcn2_Null_Perf_35min_Contin_PS	Affymetrix 430_2 or 430A	Stress/Injury	METHIONINE	-0.741123
GSE11685_Stress_METHIONINE_Gcn2_Null_Perf_35min_Contin_UF	Affymetrix 430_2 or 430A	Stress/Injury	METHIONINE	0
GSE11685_Stress_METHIONINE_Perf_35min_Contin_PS	Affymetrix 430_2 or 430A	Stress/Injury	METHIONINE	0
GSE11685_Stress_METHIONINE_Perf_35min_Contin_UF	Affymetrix 430_2 or 430A	Stress/Injury	METHIONINE	-0.946154
GSE11685_Stress_UF_P_Gcn2_Null_Methionine_Perf_35min_Contin_P_UF	Affymetrix 430_2 or 430A	Stress/Injury	#N/A	1.70115
GSE11685_Stress_UF_P_Gcn2_Null_Perf_35min_Contin_P_UF	Affymetrix 430_2 or 430A	Stress/Injury	#N/A	-0.281914
GSE11685_Stress_UF_P_HsPerk_Null_Perf_35min_Contin	Affymetrix 430_2 or 430A	Stress/Injury	#N/A	1.64589
GSE11685_Stress_UF_P_HsPerk_Null_tBuHQ_40uM_Perf_35min_Contin	Affymetrix 430_2 or 430A	Stress/Injury	#N/A	1.61979
GSE11685_Stress_UF_P_Methionine_Perf_35min_Contin_P_UF	Affymetrix 430_2 or 430A	Stress/Injury	#N/A	1.55909
GSE11685_Stress_UF_P_Perf_35min_Contin	Affymetrix 430_2 or 430A	Stress/Injury	#N/A	0
GSE11685_Stress_UF_P_Perf_35min_Contin_P_UF	Affymetrix 430_2 or 430A	Stress/Injury	#N/A	2.09691
GSE11685_Stress_UF_P_tBuHQ_40uM_Perf_35min_Contin	Affymetrix 430_2 or 430A	Stress/Injury	#N/A	5.36653
GSE11796_Chem_BaP_5uM_In_vitro_8h_Once	Affymetrix 430_2 or 430A	Chemical	Benzo[a]pyrene	-0.738261
GSE11796_Chem_TCDD_5nM_In_vitro_8h_Once	Affymetrix 430_2 or 430A	Chemical	2,3,7,8-Tetrachlorodibenzo-p-Dioxin	-0.249955
GSE11796_Gene_Ahr_Null_In_vitro	Affymetrix 430_2 or 430A	Gene	Ahr	-1.95861
GSE13062_Diet_CR_Cry1_Cry2_Null_24h_Once_M	Affymetrix 430_2 or 430A	Diet	Caloric restriction	5.61979
GSE13062_Diet_CR_Cry1_Cry2_Null_26h_Once_M	Affymetrix 430_2 or 430A	Diet	Caloric restriction	9.79588
GSE13062_Diet_CR_Cry1_Cry2_Null_28h_Once_M	Affymetrix 430_2 or 430A	Diet	Caloric restriction	0.410833
GSE13062_Diet_CR_Cry1_Cry2_Null_30h_Once_M	Affymetrix 430_2 or 430A	Diet	Caloric restriction	1.04191
GSE13062_Diet_CR_Cry1_Cry2_Null_32h_Once_M	Affymetrix 430_2 or 430A	Diet	Caloric restriction	1.88941
GSE13062_Diet_CR_Cry1_Cry2_Null_34h_Once_M	Affymetrix 430_2 or 430A	Diet	Caloric restriction	0
GSE13062_Diet_CR_Cry1_Cry2_Null_36h_Once_M	Affymetrix 430_2 or 430A	Diet	Caloric restriction	-1.91009
GSE13062_Diet_CR_Cry1_Cry2_Null_38h_Once_M	Affymetrix 430_2 or 430A	Diet	Caloric restriction	0.730487
GSE13062_Diet_CR_Cry1_Cry2_Null_40h_Once_M	Affymetrix 430_2 or 430A	Diet	Caloric restriction	-1.42713
GSE13062_Diet_CR_Cry1_Cry2_Null_42h_Once_M	Affymetrix 430_2 or 430A	Diet	Caloric restriction	1.88941
GSE13062_Diet_CR_Cry1_Cry2_Null_44h_Once_M	Affymetrix 430_2 or 430A	Diet	Caloric restriction	0
GSE13062_Diet_CR_Cry1_Cry2_Null_46h_Once_M	Affymetrix 430_2 or 430A	Diet	Caloric restriction	3.22185
GSE15458_Gene_Horm_T3_Thra_Overexp_10nM_In_vitro_24h_Once	Affymetrix 430_2 or 430A	Gene	Thra	-2.65758
GSE15458_Gene_Thra_Overexp_	Affymetrix 430_2 or 430A	Gene	Thra	-2.27572
GSE15458_Horm_T3_10nM_In_vitro_24h_Once	Affymetrix 430_2 or 430A	Hormone	Thyroid hormone	0
GSE16675_Devel_E14.5v90d_C57BL6_J_M	Affymetrix 430_2 or 430A	Lifestage	Development	0.568475
GSE16675_Devel_E14.5v90d_DBA_M	Affymetrix 430_2 or 430A	Lifestage	Development	1.39469
GSE16675_Devel_E14.5v90d_SV129S2_M	Affymetrix 430_2 or 430A	Lifestage	Development	0.303032
GSE16675_Devel_PND1v90d_C57BL6_J_M	Affymetrix 430_2 or 430A	Lifestage	Development	3.39794
GSE16675_Devel_PND1v90d_DBA_M	Affymetrix 430_2 or 430A	Lifestage	Development	2.56864
GSE16675_Devel_PND1v90d_SV129S2_M	Affymetrix 430_2 or 430A	Lifestage	Development	4
GSE16675_Devel_PND7v90d_C57BL6_J_M	Affymetrix 430_2 or 430A	Lifestage	Development	4.35655
GSE16675_Devel_PND7v90d_DBA_M	Affymetrix 430_2 or 430A	Lifestage	Development	3.39794
GSE16675_Devel_PND7v90d_SV129S2_M	Affymetrix 430_2 or 430A	Lifestage	Development	2.79588
GSE17035_Liver of diabetic homozygote (db/db) mice _vs_ heterozygote (db/+) non-diabetic controls	Affymetrix 430_2 or 430A	Gene	ob	0.36211
GSE17266_Chem_BACLO_100mg/kg_Gav_2h_Once_M	Affymetrix 430_2 or 430A	Chemical	Baclofen	1.20412
GSE17266_Chem_BACLO_100mg/kg_Gav_5d_Daily_M	Affymetrix 430_2 or 430A	Chemical	Baclofen	2.95861
GSE17649_Chem_APAP_C57B6_300mg/kg_IP_3h_Once_M	Affymetrix 430_2 or 430A	Chemical	Acetaminophen	-1.68825
GSE17649_Chem_APAP_C57B6_300mg/kg_IP_6h_Once_M	Affymetrix 430_2 or 430A	Chemical	Acetaminophen	-12.2757
GSE17649_Chem_APAP_DBA_2_300mg/kg_IP_3h_Once_M	Affymetrix 430_2 or 430A	Chemical	Acetaminophen	1.06905
GSE17649_Chem_APAP_DBA_2_300mg/kg_IP_6h_Once_M	Affymetrix 430_2 or 430A	Chemical	Acetaminophen	-0.795066
GSE17649_Chem_APAP_SJL_300mg/kg_IP_3h_Once_M	Affymetrix 430_2 or 430A	Chemical	Acetaminophen	-8.4318
GSE17649_Chem_APAP_SJL_300mg/kg_IP_6h_Once_M	Affymetrix 430_2 or 430A	Chemical	Acetaminophen	-0.677161
GSE17649_Chem_APAP_Smj_300mg/kg_IP_3h_Once_M	Affymetrix 430_2 or 430A	Chemical	Acetaminophen	-3
GSE17649_Chem_APAP_Smj_300mg/kg_IP_6h_Once_M	Affymetrix 430_2 or 430A	Chemical	Acetaminophen	-7.12494
GSE18786_Liver (fresh) of B6C3F1 mice 4hr after 3d daily exposure to 150mg/kg BaP _vs_ corn oil vehicle	Affymetrix 430_2 or 430A	Chemical	Benzo[a]pyrene	0
GSE18786_Liver (frozen) of B6C3F1 mice 4hr after 3d daily exposure to 150mg/kg BaP _vs_ corn oil vehicle	Affymetrix 430_2 or 430A	Chemical	Benzo[a]pyrene	0.314617
GSE18786_Liver of B6C3F1 mice 4hr after 3d daily exposure to 150mg/kg BaP - frozen _vs_ fresh samples	Affymetrix 430_2 or 430A	Miscellaneous	#N/A	0.889074
GSE18786_Liver of B6C3F1 mice 4hr after 3d daily exposure to corn oil vehicle - frozen _vs_ fresh samples	Affymetrix 430_2 or 430A	Miscellaneous	#N/A	0
GSE18788_Liver stored on ice 120min _vs_ processed immediately	Affymetrix 430_2 or 430A	Miscellaneous	#N/A	0.508358
GSE18788_Liver stored on ice 240min _vs_ processed immediately	Affymetrix 430_2 or 430A	Miscellaneous	#N/A	0
GSE18788_Liver stored on ice 30min _vs_ processed immediately	Affymetrix 430_2 or 430A	Miscellaneous	#N/A	0.361511
GSE18788_Liver stored on ice 60min _vs_ processed immediately	Affymetrix 430_2 or 430A	Miscellaneous	#N/A	-1.52433
GSE18858_Chem_ADBQ_20,000ppm_Feed_13w_Contin_F	Affymetrix 430_2 or 430A	Chemical	ADBQ	-2.85387
GSE18858_Chem_BBMP_1250ppm_Feed_13w_Contin_F	Affymetrix 430_2 or 430A	Chemical	2,2-Bis(bromomethyl)-1,3-propanediol	-2.4318
GSE18858_Chem_BFUR_240mg/kg_Gav_13w_Daily_F	Affymetrix 430_2 or 430A	Chemical	Benzofuran	5.00877
GSE18858_Chem_COUM_200mg/kg_Gav_13w_Daily_F	Affymetrix 430_2 or 430A	Chemical	Coumarin	0.38279
GSE18858_Chem_DBET_62mg/kg_Gav_13w_Daily_F	Affymetrix 430_2 or 430A	Chemical	1,2-Dibromoethane	0.614572
GSE18858_Chem_DCBZ_300mg/kg_Gav_13w_Daily_F	Affymetrix 430_2 or 430A	Chemical	1,4-Dichlorobenzene	-6.13668
GSE18858_Chem_DCBZ_400mg/kg_Gav_13w_Daily_F	Affymetrix 430_2 or 430A	Chemical	1,4-Dichlorobenzene	0.325414
GSE18858_Chem_DCBZ_500mg/kg_Gav_13w_Daily_F	Affymetrix 430_2 or 430A	Chemical	1,4-Dichlorobenzene	-2.13668
GSE18858_Chem_DIAZ_200ppm_Feed_13w_Contin_F	Affymetrix 430_2 or 430A	Chemical	Diazinon	-0.510042
GSE18858_Chem_IODO_93mg/kg_Gav_13w_Daily_F	Affymetrix 430_2 or 430A	Chemical	Iodoform	-0.599289
GSE18858_Chem_MALA_14800ppm_Feed_13w_Contin_F	Affymetrix 430_2 or 430A	Chemical	Malathion	-4.26761
GSE18858_Chem_MECL_100ppm_Inhal_13w_5d_wk_F	Affymetrix 430_2 or 430A	Chemical	Methylene chloride	0.272947
GSE18858_Chem_MECL_2000ppm_Inhal_13w_5d_wk_F	Affymetrix 430_2 or 430A	Chemical	Methylene chloride	-0.251037
GSE18858_Chem_MECL_3000ppm_Inhal_13w_5d_wk_F	Affymetrix 430_2 or 430A	Chemical	Methylene chloride	0
GSE18858_Chem_MECL_4000ppm_Inhal_13w_5d_wk_F	Affymetrix 430_2 or 430A	Chemical	Methylene chloride	1.72354
GSE18858_Chem_MECL_500ppm_Inhal_13w_5d_wk_F	Affymetrix 430_2 or 430A	Chemical	Methylene chloride	-0.527536
GSE18858_Chem_NAAC_10000ppm_Feed_13w_Contin_F	Affymetrix 430_2 or 430A	Chemical	4-Nitroanthranilic acid	-0.480566
GSE18858_Chem_NAPD_2000ppm_Feed_13w_Contin_F	Affymetrix 430_2 or 430A	Chemical	1,5-Naphthalenediamine	2.38722
GSE18858_Chem_NPTH_10ppm_Inhal_13w_5d_wk_F	Affymetrix 430_2 or 430A	Chemical	Naphthalene	-1.60206
GSE18858_Chem_NPTH_20ppm_Inhal_13w_5d_wk_F	Affymetrix 430_2 or 430A	Chemical	Naphthalene	-0.728158
GSE18858_Chem_NPTH_30ppm_Inhal_13w_5d_wk_F	Affymetrix 430_2 or 430A	Chemical	Naphthalene	0
GSE18858_Chem_NPTH_3ppm_Inhal_13w_5d_wk_F	Affymetrix 430_2 or 430A	Chemical	Naphthalene	-4
GSE18858_Chem_NPTH_5ppm_Inhal_13w_5d_wk_F	Affymetrix 430_2 or 430A	Chemical	Naphthalene	-3.09691
GSE18858_Chem_PCNB_8187ppm_Feed_13w_Contin_F	Affymetrix 430_2 or 430A	Chemical	Pentachloronitrobenzene	0
GSE18858_Chem_PGBE_1200ppm_Inhal_13w_5d_wk_F	Affymetrix 430_2 or 430A	Chemical	Propylene glycol mono-t-butyl ether	-0.916497
GSE18858_Chem_PGBE_25ppm_Inhal_13w_5d_wk_F	Affymetrix 430_2 or 430A	Chemical	Propylene glycol mono-t-butyl ether	0
GSE18858_Chem_PGBE_800ppm_Inhal_13w_5d_wk_F	Affymetrix 430_2 or 430A	Chemical	Propylene glycol mono-t-butyl ether	0
GSE18858_Chem_TCFM_3925mg/kg_Gav_13w_Daily_F	Affymetrix 430_2 or 430A	Chemical	Trichlorofluoromethane	0
GSE18858_Chem_TCPN_20mg/kg_Gav_13w_Daily_F	Affymetrix 430_2 or 430A	Chemical	1,2,3-Trichloropropane	0
GSE18858_Chem_TCPN_2mg/kg_Gav_13w_Daily_F	Affymetrix 430_2 or 430A	Chemical	1,2,3-Trichloropropane	0
GSE18858_Chem_TCPN_40mg/kg_Gav_13w_Daily_F	Affymetrix 430_2 or 430A	Chemical	1,2,3-Trichloropropane	-0.968592
GSE18858_Chem_TCPN_60mg/kg_Gav_13w_Daily_F	Affymetrix 430_2 or 430A	Chemical	1,2,3-Trichloropropane	1.11691
GSE18858_Chem_TCPN_6mg/kg_Gav_13w_Daily_F	Affymetrix 430_2 or 430A	Chemical	1,2,3-Trichloropropane	-0.924818
GSE18858_Chem_TDPP_1000ppm_Feed_13w_Contin_F	Affymetrix 430_2 or 430A	Chemical	Tris(2,3-dibromopropyl)phosphate	0
GSE18858_Chem_TFEL_1250ppm_Inhal_13w_5d_wk_F	Affymetrix 430_2 or 430A	Chemical	Tetrafluoroethylene	1.23136
GSE19865_Fibrotic liver induced in mice with 6wk CCL4 treatment _vs_ mock-induced normal control	Affymetrix 430_2 or 430A	Chemical	Carbon Tetrachloride	0.286425
GSE19865_Fibrotic liver induced in mice with 8wk CCL4 treatment _vs_ mock-induced normal control	Affymetrix 430_2 or 430A	Chemical	Carbon Tetrachloride	0
GSE19865_Fibrotic liver induced in mice with CCL4 treatment - 6wk _vs_ 4wk	Affymetrix 430_2 or 430A	Miscellaneous	#N/A	-0.245958
GSE19865_Fibrotic liver induced in mice with CCL4 treatment - 8wk _vs_ 4wk	Affymetrix 430_2 or 430A	Miscellaneous	#N/A	0.706859
GSE19865_Fibrotic liver induced in mice with CCL4 treatment - 8wk _vs_ 6wk	Affymetrix 430_2 or 430A	Miscellaneous	#N/A	0.375512
GSE20426_Aging_27v6m_PHX_24h_Once	Affymetrix 430_2 or 430A	Lifestage	Aging	0.512437
GSE20426_Aging_27v6m_PHX_38h_Once	Affymetrix 430_2 or 430A	Lifestage	Aging	0
GSE20426_Aging_27v6m_PHX_48h_Once	Affymetrix 430_2 or 430A	Lifestage	Aging	-1.34582
GSE20426_Aging_27v6m_SHAM_0h_Once	Affymetrix 430_2 or 430A	Lifestage	Aging	-1.42022
GSE20426_Aging_27v6m_SHAM_24h_Once	Affymetrix 430_2 or 430A	Lifestage	Aging	-1.66154
GSE20426_Aging_27v6m_SHAM_38h_Once	Affymetrix 430_2 or 430A	Lifestage	Aging	0
GSE20426_Aging_27v6m_SHAM_48h_Once	Affymetrix 430_2 or 430A	Lifestage	Aging	-1.3098
GSE20426_Injury_SHAM_PHX_24h_Once	Affymetrix 430_2 or 430A	Stress/Injury	SHAM	-3.39794
GSE20426_Injury_SHAM_PHX_48h_Once	Affymetrix 430_2 or 430A	Stress/Injury	SHAM	-6.58503
GSE20513_Chem_BEZA_5000ppm_Feed_5d_Contin_M	Affymetrix 430_2 or 430A	Chemical	Bezafibrate	28.0809
GSE21048_Gender_MvF_SC_150min_Once_MF	Affymetrix 430_2 or 430A	Gender	MvF	-1.42366
GSE21048_Horm_PRED_1mg/kg_SC_2_5h_Once_F	Affymetrix 430_2 or 430A	Hormone	Prednisolone	-0.526367
GSE21048_Horm_PRED_1mg/kg_SC_2_5h_Once_M	Affymetrix 430_2 or 430A	Hormone	Prednisolone	-1.42251
GSE21048_Horm_PRED_GR_Null_1mg/kg_SC_2_5h_Once_F	Affymetrix 430_2 or 430A	Hormone	Prednisolone	-0.82594
GSE21048_Horm_PRED_GR_Null_1mg/kg_SC_2_5h_Once_M	Affymetrix 430_2 or 430A	Hormone	Prednisolone	0
GSE22940_Chem_PFHxS_APOE_3_CETP_6mg/kg_Feed_4w_Contin_M	Affymetrix 430_2 or 430A	Chemical	Perfluorobutanesulfonic acid	28.7959
GSE24031_Diet_NASH_Feed_21w_Contin_M	Affymetrix 430_2 or 430A	Diet	NASH	3.69897
GSE24031_Diet_PreNASH_Feed_21w_Contin_M	Affymetrix 430_2 or 430A	Diet	PreNASH	0
GSE24031_Diet_PreNASH_vs_NASH_Feed_21w_Contin_M	Affymetrix 430_2 or 430A	Diet	PreNASHvNASH	0.973875
GSE24031_Diet_Steatosis_vs_NASH_Feed_21w_Contin_M	Affymetrix 430_2 or 430A	Diet	SteatosisvSteatohepatitis	2.4437
GSE24588_Hepatic stellate cells from mice with CCl4-induced cirrhosis - Sept4 knockout _vs_ wildtype	Affymetrix 430_2 or 430A	Gene	2013-09-04	0.446117
GSE24786_Liver of 10-12wk old C57BL6 female mice 3wk after anti miR-122 oligo injection _vs_ mismatch oligo	Affymetrix 430_2 or 430A	Gene	Mir122	-0.324497
GSE24786_Liver of 10-12wk old C57BL6 female mice 3wk after anti miR-122 oligo injection _vs_ saline	Affymetrix 430_2 or 430A	Gene	Mir122	0
GSE24786_Liver of 10-12wk old C57BL6 female mice 6wk after anti miR-122 oligo injection _vs_ mismatch oligo	Affymetrix 430_2 or 430A	Gene	Mir122	0
GSE24786_Liver of 10-12wk old C57BL6 female mice 6wk after anti miR-122 oligo injection _vs_ saline	Affymetrix 430_2 or 430A	Gene	Mir122	0.242756
GSE24909_Liver of male MutaTM mice 40.6 strain 3d after 28d oral gavage with 25mg/kg BaP _vs_ vehicle	Affymetrix 430_2 or 430A	Chemical	Benzo[a]pyrene	-0.938171
GSE24909_Liver of male MutaTM mice 40.6 strain 3d after 28d oral gavage with 50mg/kg BaP _vs_ vehicle	Affymetrix 430_2 or 430A	Chemical	Benzo[a]pyrene	-0.454075
GSE24909_Liver of male MutaTM mice 40.6 strain 3d after 28d oral gavage with 75mg/kg BaP _vs_ vehicle	Affymetrix 430_2 or 430A	Chemical	Benzo[a]pyrene	-0.651111
GSE2644_Chem_T0901317_HepSpec_Overexp_Ldlr_Null_5mg/kg_IP_3d_Daily_M	Affymetrix 430_2 or 430A	Chemical	T0901317	3.04576
GSE2644_Chem_T0901317_Ldlr_Null_5mg/kg_IP_3d_Daily_M	Affymetrix 430_2 or 430A	Chemical	T0901317	1.00043
GSE2644_Gene_Lxr_HepSpec_Overexp_Ldlr_Null_M	Affymetrix 430_2 or 430A	Gene	Lxra	-0.512014
GSE27948_Chem_GW501516_10mg/kg_Gav_15d_Daily	Affymetrix 430_2 or 430A	Chemical	GW501516	9.85387
GSE27948_Chem_GW501516_10mg/kg_Gav_4d_Daily	Affymetrix 430_2 or 430A	Chemical	GW501516	10.2441
GSE27948_Chem_GW501516_10mg/kg_Gav_8d_Daily	Affymetrix 430_2 or 430A	Chemical	GW501516	8.30103
GSE27948_Chem_ROSI_10mg/kg_Gav_15d_Daily	Affymetrix 430_2 or 430A	Chemical	rosiglitazone	5.21467
GSE27948_Chem_ROSI_10mg/kg_Gav_4d_Daily	Affymetrix 430_2 or 430A	Chemical	rosiglitazone	4
GSE27948_Chem_ROSI_10mg/kg_Gav_8d_Daily	Affymetrix 430_2 or 430A	Chemical	rosiglitazone	0.58838
GSE27948_Chem_WY_10mg/kg_Gav_15d_Daily	Affymetrix 430_2 or 430A	Chemical	WY-14,643	1.40121
GSE27948_Chem_WY_10mg/kg_Gav_4d_Daily	Affymetrix 430_2 or 430A	Chemical	WY-14,643	3.30103
GSE27948_Chem_WY_10mg/kg_Gav_8d_Daily	Affymetrix 430_2 or 430A	Chemical	WY-14,643	13.6778
GSE28892_Cholangiocyte differentiated in vivo _vs_ adult hepatic progenitor cell_GPL10333	Affymetrix 430_2 or 430A	Cell comparison	#N/A	-0.49147
GSE28892_Primary cholangiocyte _vs_ adult hepatic progenitor cell_GPL10333	Affymetrix 430_2 or 430A	Cell comparison	#N/A	0
GSE29262_Regulatory T-cells - Ebi3 KO _vs_ wildtype	Affymetrix 430_2 or 430A	Gene	Ebi3	-1.30016
GSE31638_Gene_Ern1_MutantOverexp_In_vitro_M	Affymetrix 430_2 or 430A	Gene	Ern1(mutant)	-0.777804
GSE31638_Gene_Ern1_MutantOverexp_In_vitro_M_vsWToverexpress	Affymetrix 430_2 or 430A	Gene	Ern1(wt)	-1.24718
GSE31638_Gene_Ern1_WTOverexp_In_vitro_M	Affymetrix 430_2 or 430A	Gene	Ern1	-0.23448
GSE31638_Gene_Horm_Glucagon_Ern1_kd_100nM_In_vitro_4h_Once_M	Affymetrix 430_2 or 430A	Hormone	Glucagon	0.744245
GSE31638_Horm_Glucagon_100nM_In_vitro_4h_Once_M	Affymetrix 430_2 or 430A	Hormone	Glucagon	2.07572
GSE31638_Horm_Glucagon_Ern1_kd_100nM_In_vitro_4h_Once_M	Affymetrix 430_2 or 430A	Hormone	Glucagon	0
GSE37415_Chem_PHLORI_10000ppm_Feed_2w_Contin_M	Affymetrix 430_2 or 430A	Chemical	Phloridzin	-3.52288
GSE37415_Chem_PHLORI_1000ppm_Feed_2w_Contin_M	Affymetrix 430_2 or 430A	Chemical	Phloridzin	-0.791021
GSE37415_Chem_PHLORI_5000ppm_Feed_2w_Contin_M	Affymetrix 430_2 or 430A	Chemical	Phloridzin	-3.52288
GSE40120_Chem_CITCO_30mg/kg_IP_3d_Daily_F	Affymetrix 430_2 or 430A	Chemical	CITCO	0
GSE40120_Chem_CITCO_CAR_Null_30mg/kg_IP_3d_Daily_F	Affymetrix 430_2 or 430A	Chemical	CITCO	-1.17849
GSE40120_Chem_CITCO_hCAR_30mg/kg_IP_3d_Daily_F	Affymetrix 430_2 or 430A	Chemical	CITCO	1.14874
GSE40120_Chem_PB_100mg/kg_IP_3d_Daily_F	Affymetrix 430_2 or 430A	Chemical	Phenobarbital	1.59007
GSE40120_Chem_PB_CAR_Null_100mg/kg_IP_3d_Daily_F	Affymetrix 430_2 or 430A	Chemical	Phenobarbital	-0.230992
GSE40120_Chem_PB_hCAR_100mg/kg_IP_3d_Daily_F	Affymetrix 430_2 or 430A	Chemical	Phenobarbital	0.735418
GSE40120_Chem_TCPOBOP_3mg/kg_IP_52h_Once_F	Affymetrix 430_2 or 430A	Chemical	TCPOBOP	-2.20066
GSE40120_Chem_TCPOBOP_CAR_Null_3mg/kg_IP_52h_Once_F	Affymetrix 430_2 or 430A	Chemical	TCPOBOP	2.05061
GSE40120_Chem_TCPOBOP_hCAR_3mg/kg_IP_6h_Once_F	Affymetrix 430_2 or 430A	Chemical	TCPOBOP	0.568475
GSE40120_Gene_Car_HumKI_IP_6h_F	Affymetrix 430_2 or 430A	Gene	Car	-1.75945
GSE40120_Gene_Car_Null_F	Affymetrix 430_2 or 430A	Gene	Car	0.56591
GSE5348_Gene_Atp7b_Null_F	Affymetrix 430_2 or 430A	Gene	Atp7b	0.683401
JD001_Aging_10v4m_M	Affymetrix 430_2 or 430A	Lifestage	Aging	0
JD001_Aging_10v4m_Prop1df/df_M	Affymetrix 430_2 or 430A	Lifestage	Aging	0
JD001_Aging_22v4m_M	Affymetrix 430_2 or 430A	Lifestage	Aging	-2.03621
JD001_Aging_22v4m_Prop1_Null_M	Affymetrix 430_2 or 430A	Lifestage	Aging	2.49485
JD001_Gene_Prop1_Null_10m_M	Affymetrix 430_2 or 430A	Gene	Prop1	-0.533726
JD001_Gene_Prop1_Null_22m_M	Affymetrix 430_2 or 430A	Gene	Prop1	-0.673255
JD001_Gene_Prop1_Null_4m_M	Affymetrix 430_2 or 430A	Gene	Prop1	-4
JWJ001_Gene_Src2_Null_F	Affymetrix 430_2 or 430A	Gene	Src2	2.61979
RC001_Chem_DEHP_1150mg/kg_Gav_24h_Once_M	Affymetrix 430_2 or 430A	Chemical	di(2-ethylhexyl) phthalate	4.4437
RC001_Chem_DEHP_1150mg/kg_Gav_2h_Once_M	Affymetrix 430_2 or 430A	Chemical	di(2-ethylhexyl) phthalate	12.6778
RC001_Chem_DEHP_1150mg/kg_Gav_3d_Daily_M	Affymetrix 430_2 or 430A	Chemical	di(2-ethylhexyl) phthalate	9.39794
RC001_Chem_DEHP_1150mg/kg_Gav_8h_Once_M	Affymetrix 430_2 or 430A	Chemical	di(2-ethylhexyl) phthalate	30.2291
RR001_Chem_LPS_2xE6_EU_kg_IP_3h_Once_M	Affymetrix 430_2 or 430A	Chemical	Lipopolysaccharide	-5.55284
RR001_Chem_LVX_375mg/kg_Gav_3h_Once_M	Affymetrix 430_2 or 430A	Chemical	Levofloxacin+lipopolysaccharide	-1.54975
RR001_Chem_LVX+LPS_3_hrs_later_Gav_IP_Once_M	Affymetrix 430_2 or 430A	Chemical	Levofloxacin	-5.16749
RR001_Chem_TVX_150mg/kg_Gav_3h_Once_M	Affymetrix 430_2 or 430A	Chemical	Trovofloxacin	-4.33724
RR001_Chem_TVX_vs_LVX_in_background_of_LPS_LPS_Gav_Once_M	Affymetrix 430_2 or 430A	Chemical	Trovofloxacin	1.383
RR001_Chem_TVX+LPS_150mg/kg_Gav_3h_Once_M	Affymetrix 430_2 or 430A	Chemical	Trovofloxacin	0
RR001_Chem_TVX+LPS_3hrs_later_Gav_IP_Once_M	Affymetrix 430_2 or 430A	Chemical	Trovofloxacin+lipopolysaccharide	-4.34679
RR001_Chem_TVX+LPS_vsAll_groups_Gav_IP_Once_M	Affymetrix 430_2 or 430A	Chemical	Trovofloxacin+lipopolysaccharide	1.38722
TK001_Chem_CDDO_Im_30um/kg_Gav_6h_Once_M	Affymetrix 430_2 or 430A	Chemical	CDDO-Im	1.62525
TK001_Chem_CDDO_Im_Nrf2_Null_30um/kg_Gav_6h_Once_M	Affymetrix 430_2 or 430A	Chemical	CDDO-Im	5.55284
TK001_Gene_Nfe2l2_Null_Gav_6h_Once_M	Affymetrix 430_2 or 430A	Gene	Nfe2l2	-2.95861
